# Supplementary material for: Genetic consequences of long‐term small effective population size in the critically endangered pygmy hog
Source: Evol Appl. 2020 Nov 11;14(3):710–20. doi: 10.1111/eva.13150 (PMC7980308; doi:10.1111/eva.13150)
Supplement: Supplementary file 2 — Table S1‐S7 [file EVA-14-710-s002.xlsx]

## Sheet: Sup.table 1
sample_ID	species_name	breed_name	category_code	continent_origin	Country_location	Avg_coverage	Total_SNP
LIB5203_1Blood_3_7	Porcula salvania	Pygmyhog	PYGMY1	Asia		11.1662	27209080
LIB5204_2Blood_3_7	Porcula salvania	Pygmyhog	PYGMY2	Asia		10.1802	26903069
LIB5205_3Blood_3_7	Porcula salvania	Pygmyhog	PYGMY3	Asia		10.4301	26810486
LIB5206_59F4201	Porcula salvania	Pygmyhog	PYGMY4	Asia		8.12002	25575629
LIB5207_60F4192	Porcula salvania	Pygmyhog	PYGMY5	Asia		25.1469	28893634
LIB5208_61M4183	Porcula salvania	Pygmyhog	PYGMY6	Asia		9.39387	26597712
PHAF03F01	Phacochoerus africanus	Warthog	WARTHOG	Africa	na	10.6954	33120131
SBSB01M01	Sus barbatus	Sumatran bearded pig	SBSB1	Asia	Indonesia	7.05002	16754782
SBSB01U01	Sus scrofa	Sumatra wildboar	SBSB2	Asia	Indonesia	9.76479	11746416
SBSB02F03	Sus barbatus	Sumatran bearded pig	SBSB3	Asia	Indonesia	8.22547	20044722
SBSB02M02	Sus barbatus	Sumatran bearded pig	SBSB4	Asia	Indonesia	19.2309	23338151
SBSB02M03	Sus barbatus	Sumatran bearded pig	SBSB5	Asia	Indonesia	8.6603	20203835
SCEB01F01	Sus cebifrons	Visayan warty pig	SCEB1	Asia	USA	8.89452	19176615
SCEB02M01	Sus cebrifons	Visayan warty pig	SCEB2	Asia	Philipines	27.704	21973791
SCEB02M02	Sus cebrifons	Visayan warty pig	SCEB3	Asia	Philipines	9.70155	20001427
SCEB_Kb14130	Sus cebifrons	Visayan warty pig	SCEB4	Asia	USA	9.33234	20440455
SCEB_Kb16508	Sus cebifrons	Visayan warty pig	SCEB5	Asia	USA	10.834	20825808
SCEB_Kb16637	Sus cebifrons	Visayan warty pig	SCEB6	Asia	USA	10.3015	20708962
SCEB_Kb17528	Sus cebifrons	Visayan warty pig	SCEB7	Asia	USA	9.03493	20294945
SCEL01U01	Sus celebensis	Celebes warty pig	SCEL1	Asia	UK	19.1216	20815482
SCEL01U02	Sus celebensis	Celebes warty pig	SCEL2	Asia	UK	8.77563	19953621
SVSV01F01	Sus verrucosus	Javan warty pig	SVSV1	Asia	Indonesia	9.47774	19771412
SVSV01M01	Sus verrucosus	Javan warty pig	SVSV2	Asia	Indonesia	24.7586	21069824
SSWB21F05	Sus scrofa	wildboar	EUWB1	Europe	Netherlands	8.77277	5344720
SSWB29U12	Sus scrofa	wildboar	SCWB1	Asia	China	9.58456	10773101
SSWB30U08	Sus scrofa	wildboar	NCWB1	Asia	China	9.2003	10135161
WB21F10	Sus scrofa	wildboar	EUWB2	Europe	Netherlands	10.9787	5688798
WB22M02	Sus scrofa	wildboar	EUWB3	Europe	Netherlands	11.81	5899180
WB29U16	Sus scrofa	wildboar	SCWB2	Asia	China	11.7589	12616233
WB30U09	Sus scrofa	wildboar	NCWB2	Asia	China	10.7551	11467239

## Sheet: Sup.table 2
Sequence_Name	Sample No.	Stock No.	Date of collection	Age (years)	Sex	Origin	category_code
LIB5203_1Blood_3_7	1	PH234	2014-06-30	7	F	Captive born	PYGMY1
LIB5204_2Blood_3_7	2	PH265	2014-06-30	6	F	Captive born	PYGMY2
LIB5205_3Blood_3_7	3	PH283	2014-06-30	5	M	Captive born	PYGMY3
LIB5206_59F4201	59	PH420	2014-07-15	6	F	Wild caught	PYGMY4
LIB5207_60F4192	60	PH419	2014-07-15	3	F	Wild caught	PYGMY5
LIB5208_61M4183	61	PH418	2014-07-15	3	M	Wild caught	PYGMY6
Sup Table 2: Sample codes of resequencing data available for six pygmy hog individuals

## Sheet: Sup.table 3
Category_code	Autosomal Heterozygosity (per 10kb)
WARTHOG	163.263
PYGMY1	55.4763
PYGMY2	38.1877
PYGMY3	40.7349
PYGMY4	35.167
PYGMY5	48.8819
PYGMY6	40.6536
SBSB1	153.471
SBSB2	112.396
SBSB3	217.896
SBSB4	309.112
SBSB5	228.244
SCEB1	91.263
SCEB2	125.148
SCEB3	101.815
SCEB4	89.3131
SCEB5	102.954
SCEB6	98.5316
SCEB7	81.4585
SCEL1	205.518
SCEL2	167.555
SVSV1	56.5851
SVSV2	38.5805
EUWB1	90.4021
EUWB2	103.574
EUWB3	96.4671
SCWB1	262.68
SCWB2	332.886
NCWB1	214.271
NCWB2	249.623

## Sheet: Sup.table 4
Sup Table 4: Ensembl Gene stable ID for genes located in diverse hotspot, excluding OR genes
Gene stable ID
ENSSSCG00000032560
ENSSSCG00000040000
ENSSSCG00000011167
ENSSSCG00000010823
ENSSSCG00000011176
ENSSSCG00000028871
ENSSSCG00000037760
ENSSSCG00000011190
ENSSSCG00000032174
ENSSSCG00000016850
ENSSSCG00000021473
ENSSSCG00000007046
ENSSSCG00000038990
ENSSSCG00000036342
ENSSSCG00000014406
ENSSSCG00000014143
ENSSSCG00000013311
ENSSSCG00000008576
ENSSSCG00000007826
ENSSSCG00000008228
ENSSSCG00000020694
ENSSSCG00000036745
ENSSSCG00000035163
ENSSSCG00000032379
ENSSSCG00000033104
ENSSSCG00000001455
ENSSSCG00000009181
ENSSSCG00000009182
ENSSSCG00000034910
ENSSSCG00000031198

## Sheet: Sup.table 5
Sup Table 5: Ensembl Gene stable ID for genes with frameshift mutation
Pig gene stable ID
ENSSSCG00000018086
ENSSSCG00000014143
ENSSSCG00000009245
ENSSSCG00000036397
ENSSSCG00000026472
ENSSSCG00000015696
ENSSSCG00000037718
ENSSSCG00000039180
ENSSSCG00000009139
ENSSSCG00000037940
ENSSSCG00000037327
ENSSSCG00000007487
ENSSSCG00000016751
ENSSSCG00000037718
ENSSSCG00000039180
ENSSSCG00000016772
ENSSSCG00000040624
ENSSSCG00000028593
ENSSSCG00000029516
ENSSSCG00000003218
ENSSSCG00000007191
ENSSSCG00000036830
ENSSSCG00000014575
ENSSSCG00000037718
ENSSSCG00000039180
ENSSSCG00000037584
ENSSSCG00000008801
ENSSSCG00000008720
ENSSSCG00000040859
ENSSSCG00000007049
ENSSSCG00000014901
ENSSSCG00000013042
ENSSSCG00000016685
ENSSSCG00000004069
ENSSSCG00000031882
ENSSSCG00000013927
ENSSSCG00000025413
ENSSSCG00000037365
ENSSSCG00000028537
ENSSSCG00000029248
ENSSSCG00000001746
ENSSSCG00000017204
ENSSSCG00000013593
ENSSSCG00000038289
ENSSSCG00000008035
ENSSSCG00000012910
ENSSSCG00000024310
ENSSSCG00000033946
ENSSSCG00000022347
ENSSSCG00000009572
ENSSSCG00000017928
ENSSSCG00000013124
ENSSSCG00000017928
ENSSSCG00000013125
ENSSSCG00000035656
ENSSSCG00000012920
ENSSSCG00000032814
ENSSSCG00000007921
ENSSSCG00000017135
ENSSSCG00000009135
ENSSSCG00000008845
ENSSSCG00000032892
ENSSSCG00000014430
ENSSSCG00000037400
ENSSSCG00000037400
ENSSSCG00000001400
ENSSSCG00000020888
ENSSSCG00000038702
ENSSSCG00000037602
ENSSSCG00000016979
ENSSSCG00000001424
ENSSSCG00000021606
ENSSSCG00000036015
ENSSSCG00000003040
ENSSSCG00000028806
ENSSSCG00000026317
ENSSSCG00000016734
ENSSSCG00000003845
ENSSSCG00000013119
ENSSSCG00000033394
ENSSSCG00000003845
ENSSSCG00000009968
ENSSSCG00000025248
ENSSSCG00000008921
ENSSSCG00000037061
ENSSSCG00000006188
ENSSSCG00000035196
ENSSSCG00000004843
ENSSSCG00000040579
ENSSSCG00000039905
ENSSSCG00000034817
ENSSSCG00000037307
ENSSSCG00000040086
ENSSSCG00000032668
ENSSSCG00000026532
ENSSSCG00000032650
ENSSSCG00000040294
ENSSSCG00000015083
ENSSSCG00000037860
ENSSSCG00000040927
ENSSSCG00000036563
ENSSSCG00000032597
ENSSSCG00000036112
ENSSSCG00000039954
ENSSSCG00000035359
ENSSSCG00000034271
ENSSSCG00000033039
ENSSSCG00000031258
ENSSSCG00000038218
ENSSSCG00000032873
ENSSSCG00000032210
ENSSSCG00000037678
ENSSSCG00000040821
ENSSSCG00000031994
ENSSSCG00000004698
ENSSSCG00000030528
ENSSSCG00000001021
ENSSSCG00000016733
ENSSSCG00000028762
ENSSSCG00000038604
ENSSSCG00000025598
ENSSSCG00000032909
ENSSSCG00000038807
ENSSSCG00000027013
ENSSSCG00000004016
ENSSSCG00000030206
ENSSSCG00000027113
ENSSSCG00000024789
ENSSSCG00000021106
ENSSSCG00000007768
ENSSSCG00000002859
ENSSSCG00000033548
ENSSSCG00000009692
ENSSSCG00000031622
ENSSSCG00000039899
ENSSSCG00000012648
ENSSSCG00000037162
ENSSSCG00000040411
ENSSSCG00000013594
ENSSSCG00000007185
ENSSSCG00000036928
ENSSSCG00000012241
ENSSSCG00000032592
ENSSSCG00000036635
ENSSSCG00000007542
ENSSSCG00000016125
ENSSSCG00000028693
ENSSSCG00000038759
ENSSSCG00000036918
ENSSSCG00000023624
ENSSSCG00000036734
ENSSSCG00000038885
ENSSSCG00000040580
ENSSSCG00000037655
ENSSSCG00000038759
ENSSSCG00000036918
ENSSSCG00000023624
ENSSSCG00000036734
ENSSSCG00000038885
ENSSSCG00000038759
ENSSSCG00000036918
ENSSSCG00000023624
ENSSSCG00000036734
ENSSSCG00000038885
ENSSSCG00000022466
ENSSSCG00000029082
ENSSSCG00000039709
ENSSSCG00000033104
ENSSSCG00000032965
ENSSSCG00000036061
ENSSSCG00000036513
ENSSSCG00000014063
ENSSSCG00000003826
ENSSSCG00000038886
ENSSSCG00000008413
ENSSSCG00000037426
ENSSSCG00000025687
ENSSSCG00000003272
ENSSSCG00000003282
ENSSSCG00000034920
ENSSSCG00000029231
ENSSSCG00000030433
ENSSSCG00000020913
ENSSSCG00000025023
ENSSSCG00000037426
ENSSSCG00000025687
ENSSSCG00000003272
ENSSSCG00000003282
ENSSSCG00000034920
ENSSSCG00000029231
ENSSSCG00000030433
ENSSSCG00000020913
ENSSSCG00000001520
ENSSSCG00000014568
ENSSSCG00000003079
ENSSSCG00000017907
ENSSSCG00000033966
ENSSSCG00000018050
ENSSSCG00000016200
ENSSSCG00000040038
ENSSSCG00000024071
ENSSSCG00000004629
ENSSSCG00000003489
ENSSSCG00000005170
ENSSSCG00000024665
ENSSSCG00000033229
ENSSSCG00000033188
ENSSSCG00000017137
ENSSSCG00000001546
ENSSSCG00000037766
ENSSSCG00000025486
ENSSSCG00000007765
ENSSSCG00000008607
ENSSSCG00000001939
ENSSSCG00000039413
ENSSSCG00000008607
ENSSSCG00000037860
ENSSSCG00000040927
ENSSSCG00000036563
ENSSSCG00000032597
ENSSSCG00000036112
ENSSSCG00000039954
ENSSSCG00000035359
ENSSSCG00000034271
ENSSSCG00000033039
ENSSSCG00000031258
ENSSSCG00000038218
ENSSSCG00000032873
ENSSSCG00000032210
ENSSSCG00000037678
ENSSSCG00000040821
ENSSSCG00000031994
ENSSSCG00000028461
ENSSSCG00000027665
ENSSSCG00000007181
ENSSSCG00000004017
ENSSSCG00000003770
ENSSSCG00000028461
ENSSSCG00000027665
ENSSSCG00000007181
ENSSSCG00000035798
ENSSSCG00000033911
ENSSSCG00000040357
ENSSSCG00000031482
ENSSSCG00000025928
ENSSSCG00000012194
ENSSSCG00000012717
ENSSSCG00000012760
ENSSSCG00000012736
ENSSSCG00000012740
ENSSSCG00000034848
ENSSSCG00000012733
ENSSSCG00000008473
ENSSSCG00000016882
ENSSSCG00000013057
ENSSSCG00000027453
ENSSSCG00000014672
ENSSSCG00000037006
ENSSSCG00000025010
ENSSSCG00000013329
ENSSSCG00000013328
ENSSSCG00000002965
ENSSSCG00000004736
ENSSSCG00000035839
ENSSSCG00000017814
ENSSSCG00000037426
ENSSSCG00000025687
ENSSSCG00000003272
ENSSSCG00000003282
ENSSSCG00000034920
ENSSSCG00000029231
ENSSSCG00000030433
ENSSSCG00000020913
ENSSSCG00000017535
ENSSSCG00000024223
ENSSSCG00000011556
ENSSSCG00000031531
ENSSSCG00000002349
ENSSSCG00000006985
ENSSSCG00000036785
ENSSSCG00000009911
ENSSSCG00000004446
ENSSSCG00000010242
ENSSSCG00000014672
ENSSSCG00000009626
ENSSSCG00000010706
ENSSSCG00000016927
ENSSSCG00000014436
ENSSSCG00000017691
ENSSSCG00000014946
ENSSSCG00000034814
ENSSSCG00000035623
ENSSSCG00000037846
ENSSSCG00000012264
ENSSSCG00000030696
ENSSSCG00000007100
ENSSSCG00000016816
ENSSSCG00000034779
ENSSSCG00000038089
ENSSSCG00000017101
ENSSSCG00000036224
ENSSSCG00000015691
ENSSSCG00000030013
ENSSSCG00000022236
ENSSSCG00000020858
ENSSSCG00000035069
ENSSSCG00000012194
ENSSSCG00000012717
ENSSSCG00000012760
ENSSSCG00000012736
ENSSSCG00000012740
ENSSSCG00000034848
ENSSSCG00000012733
ENSSSCG00000008473
ENSSSCG00000017099
ENSSSCG00000016728
ENSSSCG00000028461
ENSSSCG00000027665
ENSSSCG00000007181
ENSSSCG00000012571
ENSSSCG00000032401
ENSSSCG00000031780
ENSSSCG00000014440
ENSSSCG00000003803
ENSSSCG00000020837
ENSSSCG00000003047
ENSSSCG00000038419
ENSSSCG00000012194
ENSSSCG00000012717
ENSSSCG00000012760
ENSSSCG00000012736
ENSSSCG00000012740
ENSSSCG00000034848
ENSSSCG00000012733
ENSSSCG00000008473
ENSSSCG00000020837
ENSSSCG00000003047
ENSSSCG00000038419
ENSSSCG00000012194
ENSSSCG00000012717
ENSSSCG00000012760
ENSSSCG00000012736
ENSSSCG00000012740
ENSSSCG00000034848
ENSSSCG00000012733
ENSSSCG00000008473
ENSSSCG00000031985
ENSSSCG00000030149
ENSSSCG00000034364
ENSSSCG00000004013
ENSSSCG00000008769
ENSSSCG00000017956
ENSSSCG00000001932
ENSSSCG00000014031
ENSSSCG00000012194
ENSSSCG00000012717
ENSSSCG00000012760
ENSSSCG00000012736
ENSSSCG00000012740
ENSSSCG00000034848
ENSSSCG00000012733
ENSSSCG00000008473
ENSSSCG00000017062
ENSSSCG00000012194
ENSSSCG00000012717
ENSSSCG00000012760
ENSSSCG00000012736
ENSSSCG00000012740
ENSSSCG00000034848
ENSSSCG00000012733
ENSSSCG00000008473
ENSSSCG00000034791
ENSSSCG00000014030
ENSSSCG00000034690
ENSSSCG00000012218
ENSSSCG00000037401
ENSSSCG00000039571
ENSSSCG00000037714
ENSSSCG00000008753
ENSSSCG00000016768
ENSSSCG00000037908
ENSSSCG00000030539
ENSSSCG00000035581
ENSSSCG00000001735
ENSSSCG00000025858
ENSSSCG00000033082
ENSSSCG00000004578
ENSSSCG00000028461
ENSSSCG00000027665
ENSSSCG00000007181
ENSSSCG00000009185
ENSSSCG00000031637
ENSSSCG00000001444
ENSSSCG00000012264
ENSSSCG00000029668
ENSSSCG00000008005
ENSSSCG00000039017
ENSSSCG00000037426
ENSSSCG00000025687
ENSSSCG00000003272
ENSSSCG00000003282
ENSSSCG00000034920
ENSSSCG00000029231
ENSSSCG00000030433
ENSSSCG00000020913
ENSSSCG00000037426
ENSSSCG00000025687
ENSSSCG00000003272
ENSSSCG00000003282
ENSSSCG00000034920
ENSSSCG00000029231
ENSSSCG00000030433
ENSSSCG00000020913
ENSSSCG00000023112
ENSSSCG00000008574
ENSSSCG00000037117
ENSSSCG00000032166
ENSSSCG00000023757
ENSSSCG00000040979
ENSSSCG00000016881
ENSSSCG00000026167
ENSSSCG00000001934
ENSSSCG00000014811
ENSSSCG00000001506
ENSSSCG00000020837
ENSSSCG00000003047
ENSSSCG00000038419
ENSSSCG00000009119
ENSSSCG00000033319
ENSSSCG00000031800
ENSSSCG00000035575
ENSSSCG00000012125
ENSSSCG00000032661
ENSSSCG00000020837
ENSSSCG00000003047
ENSSSCG00000038419
ENSSSCG00000003195
ENSSSCG00000000985
ENSSSCG00000014249
ENSSSCG00000003360
ENSSSCG00000001776
ENSSSCG00000007493
ENSSSCG00000016043
ENSSSCG00000017057
ENSSSCG00000020837
ENSSSCG00000003047
ENSSSCG00000038419
ENSSSCG00000009053
ENSSSCG00000034216
ENSSSCG00000025022
ENSSSCG00000035553
ENSSSCG00000014062
ENSSSCG00000024578
ENSSSCG00000039930
ENSSSCG00000031312
ENSSSCG00000013732
ENSSSCG00000031312
ENSSSCG00000008572
ENSSSCG00000012363
ENSSSCG00000002352
ENSSSCG00000004008
ENSSSCG00000004008
ENSSSCG00000001709
ENSSSCG00000031783
ENSSSCG00000037956
ENSSSCG00000009241
ENSSSCG00000032902
ENSSSCG00000033382
ENSSSCG00000004589
ENSSSCG00000017574
ENSSSCG00000017575
ENSSSCG00000031312
ENSSSCG00000028518
ENSSSCG00000016091
ENSSSCG00000034331
ENSSSCG00000036197
ENSSSCG00000034403
ENSSSCG00000023121
ENSSSCG00000039581
ENSSSCG00000001554
ENSSSCG00000028406
ENSSSCG00000031946
ENSSSCG00000002865
ENSSSCG00000012785
ENSSSCG00000008650
ENSSSCG00000020740
ENSSSCG00000014876
ENSSSCG00000017169
ENSSSCG00000002863
ENSSSCG00000024325
ENSSSCG00000037426
ENSSSCG00000025687
ENSSSCG00000003272
ENSSSCG00000003282
ENSSSCG00000034920
ENSSSCG00000029231
ENSSSCG00000030433
ENSSSCG00000020913
ENSSSCG00000039581
ENSSSCG00000012580
ENSSSCG00000039339
ENSSSCG00000006711
ENSSSCG00000006704
ENSSSCG00000035091
ENSSSCG00000031312
ENSSSCG00000004412
ENSSSCG00000007365
ENSSSCG00000031312
ENSSSCG00000007365
ENSSSCG00000031312
ENSSSCG00000007365
ENSSSCG00000031312
ENSSSCG00000012583
ENSSSCG00000032983
ENSSSCG00000014011
ENSSSCG00000001027
ENSSSCG00000001075
ENSSSCG00000036412
ENSSSCG00000031596
ENSSSCG00000029219
ENSSSCG00000029219
ENSSSCG00000027160
ENSSSCG00000025060
ENSSSCG00000034355
ENSSSCG00000038274
ENSSSCG00000015106
ENSSSCG00000009969
ENSSSCG00000036181
ENSSSCG00000036443
ENSSSCG00000031974
ENSSSCG00000003885
ENSSSCG00000039581
ENSSSCG00000001656
ENSSSCG00000037862
ENSSSCG00000020817
ENSSSCG00000005432
ENSSSCG00000037415
ENSSSCG00000040378
ENSSSCG00000004992
ENSSSCG00000017141
ENSSSCG00000003085
ENSSSCG00000027935
ENSSSCG00000003847
ENSSSCG00000016477
ENSSSCG00000025502
ENSSSCG00000006395
ENSSSCG00000031189
ENSSSCG00000007089
ENSSSCG00000028197
ENSSSCG00000029727
ENSSSCG00000027725
ENSSSCG00000012194
ENSSSCG00000012717
ENSSSCG00000012760
ENSSSCG00000012736
ENSSSCG00000012740
ENSSSCG00000034848
ENSSSCG00000012733
ENSSSCG00000008473
ENSSSCG00000012194
ENSSSCG00000012717
ENSSSCG00000012760
ENSSSCG00000012736
ENSSSCG00000012740
ENSSSCG00000034848
ENSSSCG00000012733
ENSSSCG00000008473
ENSSSCG00000029744
ENSSSCG00000012194
ENSSSCG00000012717
ENSSSCG00000012760
ENSSSCG00000012736
ENSSSCG00000012740
ENSSSCG00000034848
ENSSSCG00000012733
ENSSSCG00000008473
ENSSSCG00000023920
ENSSSCG00000031497
ENSSSCG00000037620
ENSSSCG00000031177
ENSSSCG00000037233
ENSSSCG00000035614
ENSSSCG00000029367
ENSSSCG00000008595
ENSSSCG00000006772
ENSSSCG00000036966
ENSSSCG00000027374
ENSSSCG00000009387
ENSSSCG00000035036
ENSSSCG00000006504
ENSSSCG00000014877
ENSSSCG00000022052
ENSSSCG00000014108
ENSSSCG00000021448
ENSSSCG00000016758
ENSSSCG00000039743
ENSSSCG00000026506
ENSSSCG00000039456
ENSSSCG00000012253
ENSSSCG00000000040
ENSSSCG00000012875
ENSSSCG00000012875
ENSSSCG00000004374
ENSSSCG00000029380
ENSSSCG00000035380
ENSSSCG00000028814
ENSSSCG00000032986
ENSSSCG00000010128
ENSSSCG00000024872
ENSSSCG00000023415
ENSSSCG00000025656
ENSSSCG00000040797
ENSSSCG00000032533
ENSSSCG00000040054
ENSSSCG00000024140
ENSSSCG00000038075
ENSSSCG00000031850
ENSSSCG00000032368
ENSSSCG00000033910
ENSSSCG00000037708
ENSSSCG00000040502
ENSSSCG00000031529
ENSSSCG00000026473
ENSSSCG00000014304
ENSSSCG00000010128
ENSSSCG00000012194
ENSSSCG00000012717
ENSSSCG00000012760
ENSSSCG00000012736
ENSSSCG00000012740
ENSSSCG00000034848
ENSSSCG00000012733
ENSSSCG00000008473
ENSSSCG00000008041
ENSSSCG00000029871
ENSSSCG00000003269
ENSSSCG00000032728
ENSSSCG00000029002
ENSSSCG00000016469
ENSSSCG00000014416
ENSSSCG00000008410
ENSSSCG00000009479
ENSSSCG00000039677
ENSSSCG00000024694
ENSSSCG00000011524
ENSSSCG00000022963
ENSSSCG00000027851
ENSSSCG00000038275
ENSSSCG00000039344
ENSSSCG00000023598
ENSSSCG00000009495
ENSSSCG00000009496
ENSSSCG00000009498
ENSSSCG00000033069
ENSSSCG00000009499
ENSSSCG00000009497
ENSSSCG00000026996
ENSSSCG00000033181
ENSSSCG00000011598
ENSSSCG00000016918
ENSSSCG00000027987
ENSSSCG00000002004
ENSSSCG00000017618
ENSSSCG00000020884
ENSSSCG00000021647
ENSSSCG00000020837
ENSSSCG00000003047
ENSSSCG00000038419
ENSSSCG00000034801
ENSSSCG00000039673
ENSSSCG00000020837
ENSSSCG00000003047
ENSSSCG00000038419
ENSSSCG00000003716
ENSSSCG00000017897
ENSSSCG00000020837
ENSSSCG00000003047
ENSSSCG00000038419
ENSSSCG00000020837
ENSSSCG00000003047
ENSSSCG00000038419
ENSSSCG00000023746
ENSSSCG00000026951
ENSSSCG00000024810
ENSSSCG00000020837
ENSSSCG00000003047
ENSSSCG00000038419
ENSSSCG00000020837
ENSSSCG00000003047
ENSSSCG00000038419
ENSSSCG00000000133
ENSSSCG00000034038
ENSSSCG00000029066
ENSSSCG00000034446
ENSSSCG00000035643
ENSSSCG00000023415
ENSSSCG00000025656
ENSSSCG00000040797
ENSSSCG00000032533
ENSSSCG00000003774
ENSSSCG00000002400
ENSSSCG00000001362
ENSSSCG00000023880
ENSSSCG00000016262
ENSSSCG00000008828
ENSSSCG00000016261
ENSSSCG00000024876
ENSSSCG00000036387
ENSSSCG00000037799
ENSSSCG00000004684
ENSSSCG00000035374
ENSSSCG00000005288
ENSSSCG00000003367
ENSSSCG00000003368
ENSSSCG00000003640
ENSSSCG00000014833
ENSSSCG00000033760
ENSSSCG00000037056
ENSSSCG00000040410
ENSSSCG00000014053
ENSSSCG00000040773
ENSSSCG00000038717
ENSSSCG00000034668
ENSSSCG00000036598
ENSSSCG00000039173
ENSSSCG00000034727
ENSSSCG00000032359
ENSSSCG00000036579
ENSSSCG00000035048
ENSSSCG00000004999
ENSSSCG00000008898
ENSSSCG00000032785
ENSSSCG00000012870
ENSSSCG00000022302
ENSSSCG00000026098
ENSSSCG00000031012
ENSSSCG00000012823
ENSSSCG00000018058
ENSSSCG00000037632
ENSSSCG00000033480
ENSSSCG00000033129
ENSSSCG00000031836
ENSSSCG00000040680
ENSSSCG00000032991
ENSSSCG00000037747
ENSSSCG00000033821
ENSSSCG00000039417
ENSSSCG00000003444
ENSSSCG00000016970
ENSSSCG00000029127
ENSSSCG00000033865
ENSSSCG00000013895
ENSSSCG00000016555
ENSSSCG00000037632
ENSSSCG00000033480
ENSSSCG00000033129
ENSSSCG00000031836
ENSSSCG00000040680
ENSSSCG00000032991
ENSSSCG00000037747
ENSSSCG00000033821
ENSSSCG00000039417
ENSSSCG00000003444
ENSSSCG00000035073
ENSSSCG00000032456
ENSSSCG00000015390
ENSSSCG00000007366
ENSSSCG00000040864
ENSSSCG00000038956
ENSSSCG00000007421
ENSSSCG00000020837
ENSSSCG00000003047
ENSSSCG00000038419
ENSSSCG00000037632
ENSSSCG00000033480
ENSSSCG00000033129
ENSSSCG00000031836
ENSSSCG00000040680
ENSSSCG00000032991
ENSSSCG00000037747
ENSSSCG00000033821
ENSSSCG00000039417
ENSSSCG00000003444
ENSSSCG00000029875
ENSSSCG00000003344
ENSSSCG00000030373
ENSSSCG00000038982
ENSSSCG00000010089
ENSSSCG00000037632
ENSSSCG00000033480
ENSSSCG00000033129
ENSSSCG00000031836
ENSSSCG00000040680
ENSSSCG00000032991
ENSSSCG00000037747
ENSSSCG00000033821
ENSSSCG00000039417
ENSSSCG00000003444
ENSSSCG00000001470
ENSSSCG00000035586
ENSSSCG00000017338
ENSSSCG00000000748
ENSSSCG00000034668
ENSSSCG00000036598
ENSSSCG00000039173
ENSSSCG00000001080
ENSSSCG00000038234
ENSSSCG00000007575
ENSSSCG00000017143
ENSSSCG00000004055
ENSSSCG00000022202
ENSSSCG00000013550
ENSSSCG00000029388
ENSSSCG00000006750
ENSSSCG00000031903
ENSSSCG00000007578
ENSSSCG00000022994
ENSSSCG00000004674
ENSSSCG00000037924
ENSSSCG00000031746
ENSSSCG00000009994
ENSSSCG00000018041
ENSSSCG00000037632
ENSSSCG00000033480
ENSSSCG00000033129
ENSSSCG00000031836
ENSSSCG00000040680
ENSSSCG00000032991
ENSSSCG00000037747
ENSSSCG00000033821
ENSSSCG00000039417
ENSSSCG00000003444
ENSSSCG00000007969
ENSSSCG00000036541
ENSSSCG00000037632
ENSSSCG00000033480
ENSSSCG00000033129
ENSSSCG00000031836
ENSSSCG00000040680
ENSSSCG00000032991
ENSSSCG00000037747
ENSSSCG00000033821
ENSSSCG00000039417
ENSSSCG00000003444
ENSSSCG00000037632
ENSSSCG00000033480
ENSSSCG00000033129
ENSSSCG00000031836
ENSSSCG00000040680
ENSSSCG00000032991
ENSSSCG00000037747
ENSSSCG00000033821
ENSSSCG00000039417
ENSSSCG00000003444
ENSSSCG00000014450
ENSSSCG00000040414
ENSSSCG00000037632
ENSSSCG00000033480
ENSSSCG00000033129
ENSSSCG00000031836
ENSSSCG00000040680
ENSSSCG00000032991
ENSSSCG00000037747
ENSSSCG00000033821
ENSSSCG00000039417
ENSSSCG00000003444
ENSSSCG00000037632
ENSSSCG00000033480
ENSSSCG00000033129
ENSSSCG00000031836
ENSSSCG00000040680
ENSSSCG00000032991
ENSSSCG00000037747
ENSSSCG00000033821
ENSSSCG00000039417
ENSSSCG00000003444
ENSSSCG00000037632
ENSSSCG00000033480
ENSSSCG00000033129
ENSSSCG00000031836
ENSSSCG00000040680
ENSSSCG00000032991
ENSSSCG00000037747
ENSSSCG00000033821
ENSSSCG00000039417
ENSSSCG00000003444
ENSSSCG00000037632
ENSSSCG00000033480
ENSSSCG00000033129
ENSSSCG00000031836
ENSSSCG00000040680
ENSSSCG00000032991
ENSSSCG00000037747
ENSSSCG00000033821
ENSSSCG00000039417
ENSSSCG00000003444
ENSSSCG00000035555
ENSSSCG00000037671
ENSSSCG00000028025
ENSSSCG00000037632
ENSSSCG00000033480
ENSSSCG00000033129
ENSSSCG00000031836
ENSSSCG00000040680
ENSSSCG00000032991
ENSSSCG00000037747
ENSSSCG00000033821
ENSSSCG00000039417
ENSSSCG00000003444
ENSSSCG00000037632
ENSSSCG00000033480
ENSSSCG00000033129
ENSSSCG00000031836
ENSSSCG00000040680
ENSSSCG00000032991
ENSSSCG00000037747
ENSSSCG00000033821
ENSSSCG00000039417
ENSSSCG00000003444
ENSSSCG00000038296
ENSSSCG00000032905
ENSSSCG00000037785
ENSSSCG00000000273
ENSSSCG00000037262
ENSSSCG00000040181
ENSSSCG00000037632
ENSSSCG00000033480
ENSSSCG00000033129
ENSSSCG00000031836
ENSSSCG00000040680
ENSSSCG00000032991
ENSSSCG00000037747
ENSSSCG00000033821
ENSSSCG00000039417
ENSSSCG00000003444
ENSSSCG00000040507
ENSSSCG00000014420
ENSSSCG00000017119
ENSSSCG00000000121
ENSSSCG00000003236
ENSSSCG00000031916
ENSSSCG00000037466
ENSSSCG00000039666
ENSSSCG00000003226
ENSSSCG00000028531
ENSSSCG00000015563
ENSSSCG00000038730
ENSSSCG00000028531
ENSSSCG00000020870
ENSSSCG00000036980
ENSSSCG00000034070
ENSSSCG00000004636
ENSSSCG00000036183
ENSSSCG00000011185
ENSSSCG00000002844
ENSSSCG00000025086
ENSSSCG00000035522
ENSSSCG00000031558
ENSSSCG00000034756
ENSSSCG00000040070
ENSSSCG00000003147
ENSSSCG00000037975
ENSSSCG00000008665
ENSSSCG00000012074
ENSSSCG00000037194
ENSSSCG00000012817
ENSSSCG00000013367
ENSSSCG00000037263
ENSSSCG00000003000
ENSSSCG00000013527
ENSSSCG00000023611
ENSSSCG00000040779
ENSSSCG00000039967
ENSSSCG00000013936
ENSSSCG00000005220
ENSSSCG00000013570
ENSSSCG00000010879
ENSSSCG00000005207
ENSSSCG00000014855
ENSSSCG00000036413
ENSSSCG00000037783
ENSSSCG00000016970
ENSSSCG00000029127
ENSSSCG00000033865
ENSSSCG00000021514
ENSSSCG00000013038
ENSSSCG00000033582
ENSSSCG00000017882
ENSSSCG00000016057
ENSSSCG00000027196
ENSSSCG00000035360
ENSSSCG00000037676
ENSSSCG00000039689
ENSSSCG00000029295
ENSSSCG00000006529
ENSSSCG00000010834
ENSSSCG00000032820
ENSSSCG00000020777
ENSSSCG00000029145
ENSSSCG00000006931
ENSSSCG00000006932
ENSSSCG00000017509
ENSSSCG00000012052
ENSSSCG00000029602
ENSSSCG00000031796
ENSSSCG00000038388
ENSSSCG00000015035
ENSSSCG00000032492
ENSSSCG00000009102
ENSSSCG00000031730
ENSSSCG00000007954
ENSSSCG00000027007
ENSSSCG00000016449
ENSSSCG00000018003
ENSSSCG00000027553
ENSSSCG00000031326
ENSSSCG00000022042
ENSSSCG00000033590
ENSSSCG00000033590
ENSSSCG00000033774
ENSSSCG00000039769
ENSSSCG00000040401
ENSSSCG00000010071
ENSSSCG00000027487
ENSSSCG00000022233
ENSSSCG00000039553
ENSSSCG00000013760
ENSSSCG00000010089
ENSSSCG00000028902
ENSSSCG00000038551
ENSSSCG00000035686
ENSSSCG00000007601
ENSSSCG00000012852
ENSSSCG00000038331
ENSSSCG00000009650
ENSSSCG00000021082
ENSSSCG00000040865
ENSSSCG00000036627
ENSSSCG00000040118
ENSSSCG00000036263
ENSSSCG00000008309
ENSSSCG00000017077
ENSSSCG00000040762
ENSSSCG00000011580
ENSSSCG00000031921
ENSSSCG00000040037
ENSSSCG00000012272
ENSSSCG00000001908
ENSSSCG00000010908
ENSSSCG00000026213
ENSSSCG00000031367
ENSSSCG00000040436
ENSSSCG00000038733
ENSSSCG00000006204
ENSSSCG00000003128
ENSSSCG00000009414
ENSSSCG00000038094
ENSSSCG00000023643
ENSSSCG00000040542
ENSSSCG00000000118
ENSSSCG00000012276
ENSSSCG00000006240
ENSSSCG00000015732
ENSSSCG00000017885
ENSSSCG00000022288
ENSSSCG00000012194
ENSSSCG00000012717
ENSSSCG00000012760
ENSSSCG00000012736
ENSSSCG00000012740
ENSSSCG00000034848
ENSSSCG00000012733
ENSSSCG00000008473
ENSSSCG00000038901
ENSSSCG00000035546
ENSSSCG00000028479
ENSSSCG00000039315
ENSSSCG00000037632
ENSSSCG00000033480
ENSSSCG00000033129
ENSSSCG00000031836
ENSSSCG00000040680
ENSSSCG00000032991
ENSSSCG00000037747
ENSSSCG00000033821
ENSSSCG00000039417
ENSSSCG00000003444
ENSSSCG00000037632
ENSSSCG00000033480
ENSSSCG00000033129
ENSSSCG00000031836
ENSSSCG00000040680
ENSSSCG00000032991
ENSSSCG00000037747
ENSSSCG00000033821
ENSSSCG00000039417
ENSSSCG00000003444
ENSSSCG00000002438
ENSSSCG00000037632
ENSSSCG00000033480
ENSSSCG00000033129
ENSSSCG00000031836
ENSSSCG00000040680
ENSSSCG00000032991
ENSSSCG00000037747
ENSSSCG00000033821
ENSSSCG00000039417
ENSSSCG00000003444
ENSSSCG00000009293
ENSSSCG00000037632
ENSSSCG00000033480
ENSSSCG00000033129
ENSSSCG00000031836
ENSSSCG00000040680
ENSSSCG00000032991
ENSSSCG00000037747
ENSSSCG00000033821
ENSSSCG00000039417
ENSSSCG00000003444
ENSSSCG00000037632
ENSSSCG00000033480
ENSSSCG00000033129
ENSSSCG00000031836
ENSSSCG00000040680
ENSSSCG00000032991
ENSSSCG00000037747
ENSSSCG00000033821
ENSSSCG00000039417
ENSSSCG00000003444
ENSSSCG00000037632
ENSSSCG00000033480
ENSSSCG00000033129
ENSSSCG00000031836
ENSSSCG00000040680
ENSSSCG00000032991
ENSSSCG00000037747
ENSSSCG00000033821
ENSSSCG00000039417
ENSSSCG00000003444
ENSSSCG00000037632
ENSSSCG00000033480
ENSSSCG00000033129
ENSSSCG00000031836
ENSSSCG00000040680
ENSSSCG00000032991
ENSSSCG00000037747
ENSSSCG00000033821
ENSSSCG00000039417
ENSSSCG00000003444
ENSSSCG00000037632
ENSSSCG00000033480
ENSSSCG00000033129
ENSSSCG00000031836
ENSSSCG00000040680
ENSSSCG00000032991
ENSSSCG00000037747
ENSSSCG00000033821
ENSSSCG00000039417
ENSSSCG00000003444
ENSSSCG00000010884
ENSSSCG00000033907
ENSSSCG00000039234
ENSSSCG00000010866
ENSSSCG00000038320
ENSSSCG00000028768
ENSSSCG00000025793
ENSSSCG00000039836
ENSSSCG00000029038
ENSSSCG00000020673
ENSSSCG00000037569
ENSSSCG00000032243
ENSSSCG00000009293
ENSSSCG00000026790
ENSSSCG00000002729
ENSSSCG00000006861
ENSSSCG00000037699
ENSSSCG00000011294
ENSSSCG00000028195
ENSSSCG00000021427
ENSSSCG00000039323
ENSSSCG00000034903
ENSSSCG00000023264
ENSSSCG00000032718
ENSSSCG00000022955
ENSSSCG00000001592
ENSSSCG00000002895
ENSSSCG00000039833
ENSSSCG00000000769
ENSSSCG00000034203
ENSSSCG00000027349
ENSSSCG00000017407
ENSSSCG00000008697
ENSSSCG00000015566
ENSSSCG00000039895
ENSSSCG00000011723
ENSSSCG00000008092
ENSSSCG00000040289
ENSSSCG00000039483
ENSSSCG00000028182
ENSSSCG00000017940
ENSSSCG00000039097
ENSSSCG00000008121
ENSSSCG00000037588
ENSSSCG00000035293
ENSSSCG00000008512
ENSSSCG00000005204
ENSSSCG00000007964
ENSSSCG00000026051
ENSSSCG00000037445
ENSSSCG00000034399
ENSSSCG00000017238
ENSSSCG00000040540
ENSSSCG00000016461
ENSSSCG00000016263
ENSSSCG00000010734
ENSSSCG00000032766
ENSSSCG00000012194
ENSSSCG00000012717
ENSSSCG00000012760
ENSSSCG00000012736
ENSSSCG00000012740
ENSSSCG00000034848
ENSSSCG00000012733
ENSSSCG00000008473
ENSSSCG00000032116
ENSSSCG00000016755
ENSSSCG00000032616
ENSSSCG00000024832
ENSSSCG00000002625
ENSSSCG00000039643
ENSSSCG00000030414
ENSSSCG00000030133
ENSSSCG00000040203
ENSSSCG00000033362
ENSSSCG00000016968
ENSSSCG00000032616
ENSSSCG00000024832
ENSSSCG00000002625
ENSSSCG00000039643
ENSSSCG00000030414
ENSSSCG00000030133
ENSSSCG00000040203
ENSSSCG00000033362
ENSSSCG00000034820
ENSSSCG00000034668
ENSSSCG00000036598
ENSSSCG00000039173
ENSSSCG00000012194
ENSSSCG00000012717
ENSSSCG00000012760
ENSSSCG00000012736
ENSSSCG00000012740
ENSSSCG00000034848
ENSSSCG00000012733
ENSSSCG00000008473
ENSSSCG00000006956
ENSSSCG00000012194
ENSSSCG00000012717
ENSSSCG00000012760
ENSSSCG00000012736
ENSSSCG00000012740
ENSSSCG00000034848
ENSSSCG00000012733
ENSSSCG00000008473
ENSSSCG00000018007
ENSSSCG00000013512
ENSSSCG00000032616
ENSSSCG00000024832
ENSSSCG00000002625
ENSSSCG00000039643
ENSSSCG00000030414
ENSSSCG00000030133
ENSSSCG00000040203
ENSSSCG00000033362
ENSSSCG00000031465
ENSSSCG00000012194
ENSSSCG00000012717
ENSSSCG00000012760
ENSSSCG00000012736
ENSSSCG00000012740
ENSSSCG00000034848
ENSSSCG00000012733
ENSSSCG00000008473
ENSSSCG00000006372
ENSSSCG00000010442
ENSSSCG00000031395
ENSSSCG00000003691
ENSSSCG00000032926
ENSSSCG00000036797
ENSSSCG00000002855
ENSSSCG00000031143
ENSSSCG00000036044
ENSSSCG00000001841
ENSSSCG00000014207
ENSSSCG00000014207
ENSSSCG00000014598
ENSSSCG00000039494
ENSSSCG00000012147
ENSSSCG00000039494
ENSSSCG00000012956
ENSSSCG00000005585
ENSSSCG00000021746
ENSSSCG00000039488
ENSSSCG00000032917
ENSSSCG00000027179
ENSSSCG00000014363
ENSSSCG00000038514
ENSSSCG00000020837
ENSSSCG00000003047
ENSSSCG00000038419
ENSSSCG00000000982
ENSSSCG00000000770
ENSSSCG00000037309
ENSSSCG00000023762
ENSSSCG00000033034
ENSSSCG00000033346
ENSSSCG00000010795
ENSSSCG00000020837
ENSSSCG00000003047
ENSSSCG00000038419
ENSSSCG00000020837
ENSSSCG00000003047
ENSSSCG00000038419
ENSSSCG00000023619
ENSSSCG00000012913
ENSSSCG00000012059
ENSSSCG00000039139
ENSSSCG00000031428
ENSSSCG00000022177
ENSSSCG00000012741
ENSSSCG00000032930
ENSSSCG00000036988
ENSSSCG00000026060
ENSSSCG00000036582
ENSSSCG00000031302
ENSSSCG00000009007
ENSSSCG00000002722
ENSSSCG00000011542
ENSSSCG00000011676
ENSSSCG00000036728
ENSSSCG00000014896
ENSSSCG00000029334
ENSSSCG00000014422
ENSSSCG00000027183
ENSSSCG00000020837
ENSSSCG00000003047
ENSSSCG00000038419
ENSSSCG00000009614
ENSSSCG00000002759
ENSSSCG00000037761
ENSSSCG00000002759
ENSSSCG00000002900
ENSSSCG00000021193
ENSSSCG00000000547
ENSSSCG00000002759
ENSSSCG00000035443
ENSSSCG00000031037
ENSSSCG00000030775
ENSSSCG00000032582
ENSSSCG00000034165
ENSSSCG00000006260
ENSSSCG00000014192
ENSSSCG00000038461
ENSSSCG00000038461
ENSSSCG00000038461
ENSSSCG00000038461
ENSSSCG00000038461
ENSSSCG00000038461
ENSSSCG00000038461
ENSSSCG00000038925
ENSSSCG00000035745
ENSSSCG00000028816
ENSSSCG00000016284
ENSSSCG00000021770
ENSSSCG00000004477
ENSSSCG00000000037
ENSSSCG00000026079
ENSSSCG00000014825
ENSSSCG00000031806
ENSSSCG00000015034
ENSSSCG00000031806
ENSSSCG00000015034
ENSSSCG00000035595
ENSSSCG00000004705
ENSSSCG00000033992
ENSSSCG00000028768
ENSSSCG00000025793
ENSSSCG00000039836
ENSSSCG00000029038
ENSSSCG00000020673
ENSSSCG00000037222
ENSSSCG00000036487
ENSSSCG00000037569
ENSSSCG00000032243
ENSSSCG00000028768
ENSSSCG00000025793
ENSSSCG00000039836
ENSSSCG00000029038
ENSSSCG00000020673
ENSSSCG00000037222
ENSSSCG00000036487
ENSSSCG00000032780
ENSSSCG00000028768
ENSSSCG00000025793
ENSSSCG00000039836
ENSSSCG00000029038
ENSSSCG00000020673
ENSSSCG00000037222
ENSSSCG00000036487
ENSSSCG00000037569
ENSSSCG00000032243
ENSSSCG00000028768
ENSSSCG00000025793
ENSSSCG00000039836
ENSSSCG00000029038
ENSSSCG00000020673
ENSSSCG00000037222
ENSSSCG00000036487
ENSSSCG00000035745
ENSSSCG00000028816
ENSSSCG00000016284
ENSSSCG00000040779
ENSSSCG00000015446
ENSSSCG00000035745
ENSSSCG00000028816
ENSSSCG00000016284
ENSSSCG00000037573
ENSSSCG00000000486
ENSSSCG00000030616
ENSSSCG00000010743
ENSSSCG00000005021
ENSSSCG00000030947
ENSSSCG00000005591
ENSSSCG00000016450
ENSSSCG00000004472
ENSSSCG00000006061
ENSSSCG00000035126
ENSSSCG00000008051
ENSSSCG00000016810
ENSSSCG00000007355
ENSSSCG00000016507
ENSSSCG00000003158
ENSSSCG00000000598
ENSSSCG00000029268
ENSSSCG00000030084
ENSSSCG00000028871
ENSSSCG00000038202
ENSSSCG00000003236
ENSSSCG00000031916
ENSSSCG00000037466
ENSSSCG00000039666
ENSSSCG00000003226
ENSSSCG00000023415
ENSSSCG00000025656
ENSSSCG00000040797
ENSSSCG00000032533
ENSSSCG00000039915
ENSSSCG00000037347
ENSSSCG00000022567
ENSSSCG00000040240
ENSSSCG00000036717
ENSSSCG00000001038
ENSSSCG00000035583
ENSSSCG00000007806
ENSSSCG00000011020
ENSSSCG00000005729
ENSSSCG00000011103
ENSSSCG00000040466
ENSSSCG00000005672
ENSSSCG00000003339
ENSSSCG00000037727
ENSSSCG00000037030
ENSSSCG00000034282
ENSSSCG00000017870
ENSSSCG00000033918
ENSSSCG00000035164
ENSSSCG00000032804
ENSSSCG00000026784
ENSSSCG00000033598
ENSSSCG00000014893
ENSSSCG00000010015
ENSSSCG00000002672
ENSSSCG00000026326
ENSSSCG00000040941
ENSSSCG00000036902
ENSSSCG00000025981
ENSSSCG00000016273
ENSSSCG00000016932
ENSSSCG00000000540
ENSSSCG00000000215
ENSSSCG00000013299
ENSSSCG00000032124
ENSSSCG00000031554
ENSSSCG00000033206
ENSSSCG00000040784
ENSSSCG00000040573
ENSSSCG00000038781
ENSSSCG00000040112
ENSSSCG00000033782
ENSSSCG00000037361
ENSSSCG00000032300
ENSSSCG00000035461
ENSSSCG00000040805
ENSSSCG00000038473
ENSSSCG00000036840
ENSSSCG00000040046
ENSSSCG00000032497
ENSSSCG00000038798
ENSSSCG00000033622
ENSSSCG00000034620
ENSSSCG00000038996
ENSSSCG00000031766
ENSSSCG00000040221
ENSSSCG00000033918
ENSSSCG00000002555
ENSSSCG00000010089
ENSSSCG00000038927
ENSSSCG00000017159
ENSSSCG00000038712
ENSSSCG00000039568
ENSSSCG00000021738
ENSSSCG00000035094
ENSSSCG00000005939
ENSSSCG00000012700
ENSSSCG00000010757
ENSSSCG00000001848
ENSSSCG00000039440
ENSSSCG00000006665
ENSSSCG00000012307
ENSSSCG00000003573
ENSSSCG00000000214
ENSSSCG00000037622
ENSSSCG00000006196
ENSSSCG00000022112
ENSSSCG00000015480
ENSSSCG00000009385
ENSSSCG00000016174
ENSSSCG00000015476
ENSSSCG00000011025
ENSSSCG00000000405
ENSSSCG00000036552
ENSSSCG00000010575
ENSSSCG00000012518
ENSSSCG00000001849
ENSSSCG00000013010
ENSSSCG00000032705
ENSSSCG00000011867
ENSSSCG00000037001
ENSSSCG00000004661
ENSSSCG00000034379
ENSSSCG00000001248
ENSSSCG00000013556
ENSSSCG00000012586
ENSSSCG00000001083
ENSSSCG00000032358
ENSSSCG00000021774
ENSSSCG00000024546
ENSSSCG00000012523
ENSSSCG00000039308
ENSSSCG00000006490
ENSSSCG00000004235
ENSSSCG00000033658
ENSSSCG00000024556
ENSSSCG00000038262
ENSSSCG00000008994
ENSSSCG00000034289
ENSSSCG00000007622
ENSSSCG00000032848
ENSSSCG00000036930
ENSSSCG00000034019
ENSSSCG00000038573
ENSSSCG00000007622
ENSSSCG00000036213
ENSSSCG00000012525
ENSSSCG00000039273
ENSSSCG00000015766
ENSSSCG00000033131
ENSSSCG00000000867
ENSSSCG00000036441
ENSSSCG00000032633
ENSSSCG00000002375
ENSSSCG00000036440
ENSSSCG00000037329
ENSSSCG00000027689
ENSSSCG00000036129
ENSSSCG00000032666
ENSSSCG00000031361
ENSSSCG00000038848
ENSSSCG00000032193
ENSSSCG00000009508
ENSSSCG00000038620
ENSSSCG00000037599
ENSSSCG00000035762
ENSSSCG00000014897
ENSSSCG00000013358
ENSSSCG00000023801
ENSSSCG00000035939
ENSSSCG00000039985
ENSSSCG00000034220
ENSSSCG00000029944
ENSSSCG00000012525
ENSSSCG00000039273
ENSSSCG00000016975
ENSSSCG00000017497
ENSSSCG00000035672
ENSSSCG00000031083
ENSSSCG00000022164
ENSSSCG00000032445
ENSSSCG00000026346
ENSSSCG00000014959
ENSSSCG00000008678
ENSSSCG00000002341
ENSSSCG00000040419
ENSSSCG00000033007
ENSSSCG00000001561
ENSSSCG00000013788
ENSSSCG00000032263
ENSSSCG00000021675
ENSSSCG00000013785
ENSSSCG00000036342
ENSSSCG00000005378
ENSSSCG00000035810
ENSSSCG00000000458
ENSSSCG00000012941
ENSSSCG00000025329
ENSSSCG00000033569
ENSSSCG00000027718
ENSSSCG00000025644
ENSSSCG00000030958
ENSSSCG00000012532
ENSSSCG00000007873
ENSSSCG00000006511
ENSSSCG00000025499
ENSSSCG00000033350
ENSSSCG00000035824
ENSSSCG00000010161
ENSSSCG00000017738
ENSSSCG00000021305
ENSSSCG00000027046
ENSSSCG00000015378
ENSSSCG00000007517
ENSSSCG00000001770
ENSSSCG00000002684
ENSSSCG00000007288
ENSSSCG00000039942
ENSSSCG00000009834
ENSSSCG00000033735
ENSSSCG00000030460
ENSSSCG00000003705
ENSSSCG00000008984
ENSSSCG00000016367
ENSSSCG00000013382
ENSSSCG00000011610
ENSSSCG00000025133
ENSSSCG00000038135
ENSSSCG00000033750
ENSSSCG00000003622
ENSSSCG00000016517
ENSSSCG00000001089
ENSSSCG00000036952
ENSSSCG00000034844
ENSSSCG00000025527
ENSSSCG00000003546
ENSSSCG00000010936
ENSSSCG00000036883
ENSSSCG00000011419
ENSSSCG00000036971
ENSSSCG00000033915
ENSSSCG00000028112
ENSSSCG00000034844
ENSSSCG00000030421
ENSSSCG00000023130
ENSSSCG00000035367
ENSSSCG00000040293
ENSSSCG00000034091
ENSSSCG00000033683
ENSSSCG00000035722
ENSSSCG00000036486
ENSSSCG00000035655
ENSSSCG00000034750
ENSSSCG00000040198
ENSSSCG00000039120
ENSSSCG00000037349
ENSSSCG00000034391
ENSSSCG00000033619
ENSSSCG00000038906
ENSSSCG00000038837
ENSSSCG00000032855
ENSSSCG00000037437
ENSSSCG00000036856
ENSSSCG00000037786
ENSSSCG00000040767
ENSSSCG00000034962
ENSSSCG00000040285
ENSSSCG00000032719
ENSSSCG00000033328
ENSSSCG00000036978
ENSSSCG00000035734
ENSSSCG00000039685
ENSSSCG00000038647
ENSSSCG00000034267
ENSSSCG00000036134
ENSSSCG00000038985
ENSSSCG00000035675
ENSSSCG00000039587
ENSSSCG00000016220
ENSSSCG00000014014
ENSSSCG00000005678
ENSSSCG00000038164
ENSSSCG00000007322
ENSSSCG00000029253
ENSSSCG00000039302
ENSSSCG00000040782
ENSSSCG00000002409
ENSSSCG00000040444
ENSSSCG00000028465
ENSSSCG00000007695
ENSSSCG00000005841
ENSSSCG00000031768
ENSSSCG00000012157
ENSSSCG00000004021
ENSSSCG00000007695
ENSSSCG00000007695
ENSSSCG00000000031
ENSSSCG00000040432
ENSSSCG00000018019
ENSSSCG00000033473
ENSSSCG00000039506
ENSSSCG00000001825
ENSSSCG00000040977
ENSSSCG00000008689
ENSSSCG00000033829
ENSSSCG00000016295
ENSSSCG00000030827
ENSSSCG00000003972
ENSSSCG00000007451
ENSSSCG00000001629
ENSSSCG00000000972
ENSSSCG00000014211
ENSSSCG00000040636
ENSSSCG00000023142
ENSSSCG00000025007
ENSSSCG00000032823
ENSSSCG00000033942
ENSSSCG00000007789
ENSSSCG00000024204
ENSSSCG00000000091
ENSSSCG00000007789
ENSSSCG00000012459
ENSSSCG00000033917
ENSSSCG00000035687
ENSSSCG00000009567
ENSSSCG00000011030
ENSSSCG00000011370
ENSSSCG00000024413
ENSSSCG00000016516
ENSSSCG00000003917
ENSSSCG00000013350
ENSSSCG00000032784
ENSSSCG00000029830
ENSSSCG00000009838
ENSSSCG00000034644
ENSSSCG00000032922
ENSSSCG00000017352
ENSSSCG00000039280
ENSSSCG00000002218
ENSSSCG00000002986
ENSSSCG00000017189
ENSSSCG00000014905
ENSSSCG00000033485
ENSSSCG00000002657
ENSSSCG00000002657
ENSSSCG00000031104
ENSSSCG00000007687
ENSSSCG00000024773
ENSSSCG00000036665
ENSSSCG00000005436
ENSSSCG00000032044
ENSSSCG00000006108
ENSSSCG00000031351
ENSSSCG00000039130
ENSSSCG00000012032
ENSSSCG00000024825
ENSSSCG00000016869
ENSSSCG00000033873
ENSSSCG00000040100
ENSSSCG00000033830
ENSSSCG00000003102
ENSSSCG00000005832
ENSSSCG00000015662
ENSSSCG00000002790
ENSSSCG00000032891
ENSSSCG00000032786
ENSSSCG00000036812
ENSSSCG00000010239
ENSSSCG00000000570
ENSSSCG00000001824
ENSSSCG00000000703
ENSSSCG00000029745
ENSSSCG00000034499
ENSSSCG00000023957
ENSSSCG00000031698
ENSSSCG00000000795
ENSSSCG00000000247
ENSSSCG00000036114
ENSSSCG00000040754
ENSSSCG00000006770
ENSSSCG00000015460
ENSSSCG00000026103
ENSSSCG00000010198
ENSSSCG00000003251
ENSSSCG00000013380
ENSSSCG00000031731
ENSSSCG00000011186
ENSSSCG00000038187
ENSSSCG00000040699
ENSSSCG00000040875
ENSSSCG00000009881
ENSSSCG00000033136
ENSSSCG00000031539
ENSSSCG00000038196
ENSSSCG00000037418
ENSSSCG00000034569
ENSSSCG00000016954
ENSSSCG00000026116
ENSSSCG00000006106
ENSSSCG00000009528
ENSSSCG00000000419
ENSSSCG00000020970
ENSSSCG00000037430
ENSSSCG00000014908
ENSSSCG00000006892
ENSSSCG00000002464
ENSSSCG00000022987
ENSSSCG00000037087
ENSSSCG00000010648
ENSSSCG00000025182
ENSSSCG00000038053
ENSSSCG00000005455
ENSSSCG00000000970
ENSSSCG00000036160
ENSSSCG00000022240
ENSSSCG00000015342
ENSSSCG00000011913
ENSSSCG00000024092
ENSSSCG00000037487
ENSSSCG00000017383
ENSSSCG00000016317
ENSSSCG00000031498
ENSSSCG00000032255
ENSSSCG00000005441
ENSSSCG00000007943
ENSSSCG00000035933
ENSSSCG00000036964
ENSSSCG00000032784
ENSSSCG00000010108
ENSSSCG00000025126
ENSSSCG00000029281
ENSSSCG00000025603
ENSSSCG00000013859
ENSSSCG00000002502
ENSSSCG00000010201
ENSSSCG00000010650
ENSSSCG00000015491
ENSSSCG00000015491
ENSSSCG00000017890
ENSSSCG00000014802
ENSSSCG00000010651
ENSSSCG00000024956
ENSSSCG00000015810
ENSSSCG00000009380
ENSSSCG00000037779
ENSSSCG00000003256
ENSSSCG00000017393
ENSSSCG00000010654
ENSSSCG00000034566
ENSSSCG00000040095
ENSSSCG00000034622
ENSSSCG00000035135
ENSSSCG00000013232
ENSSSCG00000034360
ENSSSCG00000001779
ENSSSCG00000030980
ENSSSCG00000038168
ENSSSCG00000023796
ENSSSCG00000038915
ENSSSCG00000009868
ENSSSCG00000038943
ENSSSCG00000035497
ENSSSCG00000038469
ENSSSCG00000017146
ENSSSCG00000036801
ENSSSCG00000032486
ENSSSCG00000002505
ENSSSCG00000037629
ENSSSCG00000003914
ENSSSCG00000035606
ENSSSCG00000003255
ENSSSCG00000000801
ENSSSCG00000000385
ENSSSCG00000035354
ENSSSCG00000021978
ENSSSCG00000033542
ENSSSCG00000020678
ENSSSCG00000038676
ENSSSCG00000035465
ENSSSCG00000036276
ENSSSCG00000008671
ENSSSCG00000002036
ENSSSCG00000034443
ENSSSCG00000011077
ENSSSCG00000004969
ENSSSCG00000037092
ENSSSCG00000005040
ENSSSCG00000035356
ENSSSCG00000027723
ENSSSCG00000031448
ENSSSCG00000039015
ENSSSCG00000040598
ENSSSCG00000027723
ENSSSCG00000031448
ENSSSCG00000039015
ENSSSCG00000016321
ENSSSCG00000006318
ENSSSCG00000028671
ENSSSCG00000012192
ENSSSCG00000002528
ENSSSCG00000017668
ENSSSCG00000012192
ENSSSCG00000035366
ENSSSCG00000037637
ENSSSCG00000028444
ENSSSCG00000033920
ENSSSCG00000017546
ENSSSCG00000029662
ENSSSCG00000002472
ENSSSCG00000035297
ENSSSCG00000024999
ENSSSCG00000037804
ENSSSCG00000039550
ENSSSCG00000027324
ENSSSCG00000009906
ENSSSCG00000038585
ENSSSCG00000038025
ENSSSCG00000003110
ENSSSCG00000025915
ENSSSCG00000035699
ENSSSCG00000012042
ENSSSCG00000037690
ENSSSCG00000039993
ENSSSCG00000011076
ENSSSCG00000006877
ENSSSCG00000000475
ENSSSCG00000035232
ENSSSCG00000007464
ENSSSCG00000008942
ENSSSCG00000031972
ENSSSCG00000013341
ENSSSCG00000012194
ENSSSCG00000012717
ENSSSCG00000012760
ENSSSCG00000012736
ENSSSCG00000012740
ENSSSCG00000034848
ENSSSCG00000012733
ENSSSCG00000008473
ENSSSCG00000012194
ENSSSCG00000012717
ENSSSCG00000012760
ENSSSCG00000012736
ENSSSCG00000012740
ENSSSCG00000034848
ENSSSCG00000012733
ENSSSCG00000008473
ENSSSCG00000036798
ENSSSCG00000024873
ENSSSCG00000039526
ENSSSCG00000002988
ENSSSCG00000028509
ENSSSCG00000029433
ENSSSCG00000038672
ENSSSCG00000040234
ENSSSCG00000040527
ENSSSCG00000039047
ENSSSCG00000037850
ENSSSCG00000007743
ENSSSCG00000034642
ENSSSCG00000007078
ENSSSCG00000032509
ENSSSCG00000003261
ENSSSCG00000001790
ENSSSCG00000035802
ENSSSCG00000024337
ENSSSCG00000006830
ENSSSCG00000010213
ENSSSCG00000010669
ENSSSCG00000031613
ENSSSCG00000037004
[truncated: 175 more rows]

## Sheet: Sup.table 6
Sup Table 6: Ensembl Gene stable ID for genes with stop-gain mutation
Pig gene stable ID
ENSSSCG00000004402
ENSSSCG00000037718
ENSSSCG00000039180
ENSSSCG00000037718
ENSSSCG00000039180
ENSSSCG00000001989
ENSSSCG00000008192
ENSSSCG00000037718
ENSSSCG00000039180
ENSSSCG00000031986
ENSSSCG00000018044
ENSSSCG00000039951
ENSSSCG00000001653
ENSSSCG00000014902
ENSSSCG00000038289
ENSSSCG00000002257
ENSSSCG00000001424
ENSSSCG00000013119
ENSSSCG00000003049
ENSSSCG00000006188
ENSSSCG00000032132
ENSSSCG00000016733
ENSSSCG00000009687
ENSSSCG00000017227
ENSSSCG00000015427
ENSSSCG00000038978
ENSSSCG00000014004
ENSSSCG00000002100
ENSSSCG00000003080
ENSSSCG00000003673
ENSSSCG00000015329
ENSSSCG00000014256
ENSSSCG00000000746
ENSSSCG00000008564
ENSSSCG00000010032
ENSSSCG00000033911
ENSSSCG00000040357
ENSSSCG00000035290
ENSSSCG00000010031
ENSSSCG00000017690
ENSSSCG00000029073
ENSSSCG00000008124
ENSSSCG00000009911
ENSSSCG00000004446
ENSSSCG00000017691
ENSSSCG00000025152
ENSSSCG00000016203
ENSSSCG00000022236
ENSSSCG00000029073
ENSSSCG00000017219
ENSSSCG00000001836
ENSSSCG00000017197
ENSSSCG00000029668
ENSSSCG00000008005
ENSSSCG00000016856
ENSSSCG00000015302
ENSSSCG00000040800
ENSSSCG00000040387
ENSSSCG00000037899
ENSSSCG00000036310
ENSSSCG00000036640
ENSSSCG00000039500
ENSSSCG00000006394
ENSSSCG00000026043
ENSSSCG00000026043
ENSSSCG00000013734
ENSSSCG00000002355
ENSSSCG00000035223
ENSSSCG00000037136
ENSSSCG00000012314
ENSSSCG00000034331
ENSSSCG00000036197
ENSSSCG00000034403
ENSSSCG00000001554
ENSSSCG00000031946
ENSSSCG00000004412
ENSSSCG00000009969
ENSSSCG00000036181
ENSSSCG00000017141
ENSSSCG00000037885
ENSSSCG00000037112
ENSSSCG00000033610
ENSSSCG00000037233
ENSSSCG00000035614
ENSSSCG00000037885
ENSSSCG00000040594
ENSSSCG00000008464
ENSSSCG00000000040
ENSSSCG00000036398
ENSSSCG00000031759
ENSSSCG00000002003
ENSSSCG00000038743
ENSSSCG00000036658
ENSSSCG00000002003
ENSSSCG00000026706
ENSSSCG00000000132
ENSSSCG00000036387
ENSSSCG00000012854
ENSSSCG00000009103
ENSSSCG00000013315
ENSSSCG00000000461
ENSSSCG00000003913
ENSSSCG00000032280
ENSSSCG00000031915
ENSSSCG00000007575
ENSSSCG00000003286
ENSSSCG00000003277
ENSSSCG00000003664
ENSSSCG00000029705
ENSSSCG00000026229
ENSSSCG00000025245
ENSSSCG00000035062
ENSSSCG00000014387
ENSSSCG00000009077
ENSSSCG00000031917
ENSSSCG00000003236
ENSSSCG00000031916
ENSSSCG00000037466
ENSSSCG00000039666
ENSSSCG00000003226
ENSSSCG00000038992
ENSSSCG00000004745
ENSSSCG00000000119
ENSSSCG00000011185
ENSSSCG00000002844
ENSSSCG00000003147
ENSSSCG00000003000
ENSSSCG00000005221
ENSSSCG00000039951
ENSSSCG00000039967
ENSSSCG00000013936
ENSSSCG00000039951
ENSSSCG00000010833
ENSSSCG00000011416
ENSSSCG00000026041
ENSSSCG00000032820
ENSSSCG00000020777
ENSSSCG00000017509
ENSSSCG00000012052
ENSSSCG00000029602
ENSSSCG00000032492
ENSSSCG00000009102
ENSSSCG00000031730
ENSSSCG00000033774
ENSSSCG00000039769
ENSSSCG00000036956
ENSSSCG00000038659
ENSSSCG00000039951
ENSSSCG00000012852
ENSSSCG00000039951
ENSSSCG00000039951
ENSSSCG00000021847
ENSSSCG00000021847
ENSSSCG00000002283
ENSSSCG00000039951
ENSSSCG00000006203
ENSSSCG00000039951
ENSSSCG00000027767
ENSSSCG00000038320
ENSSSCG00000036032
ENSSSCG00000004709
ENSSSCG00000006277
ENSSSCG00000004220
ENSSSCG00000015568
ENSSSCG00000013766
ENSSSCG00000039951
ENSSSCG00000032926
ENSSSCG00000036797
ENSSSCG00000002855
ENSSSCG00000031143
ENSSSCG00000000010
ENSSSCG00000010994
ENSSSCG00000004314
ENSSSCG00000032930
ENSSSCG00000035887
ENSSSCG00000000754
ENSSSCG00000002900
ENSSSCG00000009934
ENSSSCG00000039225
ENSSSCG00000006260
ENSSSCG00000014192
ENSSSCG00000035745
ENSSSCG00000028816
ENSSSCG00000016284
ENSSSCG00000013662
ENSSSCG00000013662
ENSSSCG00000015473
ENSSSCG00000040213
ENSSSCG00000035745
ENSSSCG00000028816
ENSSSCG00000016284
ENSSSCG00000035745
ENSSSCG00000028816
ENSSSCG00000016284
ENSSSCG00000000712
ENSSSCG00000017165
ENSSSCG00000003236
ENSSSCG00000031916
ENSSSCG00000037466
ENSSSCG00000039666
ENSSSCG00000003226
ENSSSCG00000031345
ENSSSCG00000039951
ENSSSCG00000035245
ENSSSCG00000027974
ENSSSCG00000035063
ENSSSCG00000000215
ENSSSCG00000021738
ENSSSCG00000035094
ENSSSCG00000010757
ENSSSCG00000033074
ENSSSCG00000011686
ENSSSCG00000002916
ENSSSCG00000000530
ENSSSCG00000037154
ENSSSCG00000021656
ENSSSCG00000030362
ENSSSCG00000013788
ENSSSCG00000032263
ENSSSCG00000021675
ENSSSCG00000013785
ENSSSCG00000036342
ENSSSCG00000004552
ENSSSCG00000038649
ENSSSCG00000027429
ENSSSCG00000003926
ENSSSCG00000003622
ENSSSCG00000001089
ENSSSCG00000036952
ENSSSCG00000025527
ENSSSCG00000003546
ENSSSCG00000010936
ENSSSCG00000036883
ENSSSCG00000011419
ENSSSCG00000036971
ENSSSCG00000033915
ENSSSCG00000023130
ENSSSCG00000015655
ENSSSCG00000016663
ENSSSCG00000007868
ENSSSCG00000000031
ENSSSCG00000001672
ENSSSCG00000009332
ENSSSCG00000009526
ENSSSCG00000005648
ENSSSCG00000025007
ENSSSCG00000032823
ENSSSCG00000033942
ENSSSCG00000002292
ENSSSCG00000040177
ENSSSCG00000016423
ENSSSCG00000004517
ENSSSCG00000009950
ENSSSCG00000037247
ENSSSCG00000017590
ENSSSCG00000039886
ENSSSCG00000039042
ENSSSCG00000031226
ENSSSCG00000039731
ENSSSCG00000033897
ENSSSCG00000013151
ENSSSCG00000034466
ENSSSCG00000016869
ENSSSCG00000001826
ENSSSCG00000023315
ENSSSCG00000039178
ENSSSCG00000001393
ENSSSCG00000010465
ENSSSCG00000029094
ENSSSCG00000036618
ENSSSCG00000000968
ENSSSCG00000001688
ENSSSCG00000029442
ENSSSCG00000025221
ENSSSCG00000029442
ENSSSCG00000002743
ENSSSCG00000031765
ENSSSCG00000038915
ENSSSCG00000032486
ENSSSCG00000002505
ENSSSCG00000037629
ENSSSCG00000035746
ENSSSCG00000021978
ENSSSCG00000035083
ENSSSCG00000003286
ENSSSCG00000003277
ENSSSCG00000035083
ENSSSCG00000039178
ENSSSCG00000001393
ENSSSCG00000009568
ENSSSCG00000009256
ENSSSCG00000009742
ENSSSCG00000034720
ENSSSCG00000006831
ENSSSCG00000009377
ENSSSCG00000013474
ENSSSCG00000007078
ENSSSCG00000024329
ENSSSCG00000009921
ENSSSCG00000010544
ENSSSCG00000035214
ENSSSCG00000003582
ENSSSCG00000011890
ENSSSCG00000000563
ENSSSCG00000011955
ENSSSCG00000037500
ENSSSCG00000036214
ENSSSCG00000001518
ENSSSCG00000015539
ENSSSCG00000039505
ENSSSCG00000006188
ENSSSCG00000006609
ENSSSCG00000031609
ENSSSCG00000000185
ENSSSCG00000011467
ENSSSCG00000038933
ENSSSCG00000039475
ENSSSCG00000024363
ENSSSCG00000032951
ENSSSCG00000036618
ENSSSCG00000016579
ENSSSCG00000026498
ENSSSCG00000030110
ENSSSCG00000017783
ENSSSCG00000025842
ENSSSCG00000005740
ENSSSCG00000015267
ENSSSCG00000032925
ENSSSCG00000029003
ENSSSCG00000011272
ENSSSCG00000009805
ENSSSCG00000035046
ENSSSCG00000013874
ENSSSCG00000030029
ENSSSCG00000031524
ENSSSCG00000039951

## Sheet: Sup.table 7
Sup Table 7: Ensembl Gene stable ID for genes with missense mutation
Pig gene stable ID
ENSSSCG00000036700
ENSSSCG00000024823
ENSSSCG00000008788
ENSSSCG00000031509
ENSSSCG00000016850
ENSSSCG00000015898
ENSSSCG00000029516
ENSSSCG00000016492
ENSSSCG00000036830
ENSSSCG00000014575
ENSSSCG00000004799
ENSSSCG00000040403
ENSSSCG00000036854
ENSSSCG00000012104
ENSSSCG00000014902
ENSSSCG00000008963
ENSSSCG00000015947
ENSSSCG00000031288
ENSSSCG00000031288
ENSSSCG00000014126
ENSSSCG00000001850
ENSSSCG00000002015
ENSSSCG00000001497
ENSSSCG00000006979
ENSSSCG00000001395
ENSSSCG00000001394
ENSSSCG00000008648
ENSSSCG00000001395
ENSSSCG00000001394
ENSSSCG00000032691
ENSSSCG00000038578
ENSSSCG00000001946
ENSSSCG00000029484
ENSSSCG00000017089
ENSSSCG00000028724
ENSSSCG00000031927
ENSSSCG00000035018
ENSSSCG00000003690
ENSSSCG00000015001
ENSSSCG00000027439
ENSSSCG00000003718
ENSSSCG00000033420
ENSSSCG00000027741
ENSSSCG00000026045
ENSSSCG00000008062
ENSSSCG00000030497
ENSSSCG00000001725
ENSSSCG00000001748
ENSSSCG00000003784
ENSSSCG00000003198
ENSSSCG00000014255
ENSSSCG00000028805
ENSSSCG00000033732
ENSSSCG00000014432
ENSSSCG00000032057
ENSSSCG00000039905
ENSSSCG00000013115
ENSSSCG00000036835
ENSSSCG00000012329
ENSSSCG00000014433
ENSSSCG00000015986
ENSSSCG00000014994
ENSSSCG00000014195
ENSSSCG00000029967
ENSSSCG00000009684
ENSSSCG00000003828
ENSSSCG00000004699
ENSSSCG00000003077
ENSSSCG00000024725
ENSSSCG00000006820
ENSSSCG00000004889
ENSSSCG00000026605
ENSSSCG00000032323
ENSSSCG00000004486
ENSSSCG00000007986
ENSSSCG00000029968
ENSSSCG00000012021
ENSSSCG00000018045
ENSSSCG00000039609
ENSSSCG00000001970
ENSSSCG00000017551
ENSSSCG00000038877
ENSSSCG00000004178
ENSSSCG00000035318
ENSSSCG00000014561
ENSSSCG00000012884
ENSSSCG00000008729
ENSSSCG00000016715
ENSSSCG00000010026
ENSSSCG00000002095
ENSSSCG00000008728
ENSSSCG00000001859
ENSSSCG00000001859
ENSSSCG00000001931
ENSSSCG00000026486
ENSSSCG00000004888
ENSSSCG00000027594
ENSSSCG00000030469
ENSSSCG00000028755
ENSSSCG00000023280
ENSSSCG00000034930
ENSSSCG00000001729
ENSSSCG00000003078
ENSSSCG00000014047
ENSSSCG00000018050
ENSSSCG00000007097
ENSSSCG00000027954
ENSSSCG00000003046
ENSSSCG00000017755
ENSSSCG00000035421
ENSSSCG00000003489
ENSSSCG00000001521
ENSSSCG00000005170
ENSSSCG00000009060
ENSSSCG00000024665
ENSSSCG00000014578
ENSSSCG00000017018
ENSSSCG00000012336
ENSSSCG00000014838
ENSSSCG00000016677
ENSSSCG00000001939
ENSSSCG00000004017
ENSSSCG00000008565
ENSSSCG00000026537
ENSSSCG00000035442
ENSSSCG00000039085
ENSSSCG00000012194
ENSSSCG00000012717
ENSSSCG00000012760
ENSSSCG00000012736
ENSSSCG00000012740
ENSSSCG00000034848
ENSSSCG00000012733
ENSSSCG00000008473
ENSSSCG00000005062
ENSSSCG00000009612
ENSSSCG00000017814
ENSSSCG00000039204
ENSSSCG00000004001
ENSSSCG00000016817
ENSSSCG00000024223
ENSSSCG00000033591
ENSSSCG00000012288
ENSSSCG00000003815
ENSSSCG00000014399
ENSSSCG00000003428
ENSSSCG00000027279
ENSSSCG00000038990
ENSSSCG00000008604
ENSSSCG00000029711
ENSSSCG00000008395
ENSSSCG00000016036
ENSSSCG00000026931
ENSSSCG00000035854
ENSSSCG00000003711
ENSSSCG00000003513
ENSSSCG00000030696
ENSSSCG00000016821
ENSSSCG00000016069
ENSSSCG00000025448
ENSSSCG00000022236
ENSSSCG00000003021
ENSSSCG00000017100
ENSSSCG00000023235
ENSSSCG00000012194
ENSSSCG00000012717
ENSSSCG00000012760
ENSSSCG00000012736
ENSSSCG00000012740
ENSSSCG00000034848
ENSSSCG00000012733
ENSSSCG00000008473
ENSSSCG00000002263
ENSSSCG00000016728
ENSSSCG00000001490
ENSSSCG00000012571
ENSSSCG00000032401
ENSSSCG00000029161
ENSSSCG00000016397
ENSSSCG00000014440
ENSSSCG00000027169
ENSSSCG00000012194
ENSSSCG00000012717
ENSSSCG00000012760
ENSSSCG00000012736
ENSSSCG00000012740
ENSSSCG00000034848
ENSSSCG00000012733
ENSSSCG00000008473
ENSSSCG00000022070
ENSSSCG00000008644
ENSSSCG00000003645
ENSSSCG00000015299
ENSSSCG00000012194
ENSSSCG00000012717
ENSSSCG00000012760
ENSSSCG00000012736
ENSSSCG00000012740
ENSSSCG00000034848
ENSSSCG00000012733
ENSSSCG00000008473
ENSSSCG00000024129
ENSSSCG00000031778
ENSSSCG00000024668
ENSSSCG00000006810
ENSSSCG00000012194
ENSSSCG00000012717
ENSSSCG00000012760
ENSSSCG00000012736
ENSSSCG00000012740
ENSSSCG00000034848
ENSSSCG00000012733
ENSSSCG00000008473
ENSSSCG00000012194
ENSSSCG00000012717
ENSSSCG00000012760
ENSSSCG00000012736
ENSSSCG00000012740
ENSSSCG00000034848
ENSSSCG00000012733
ENSSSCG00000008473
ENSSSCG00000027302
ENSSSCG00000025698
ENSSSCG00000032898
ENSSSCG00000013536
ENSSSCG00000032498
ENSSSCG00000003359
ENSSSCG00000023745
ENSSSCG00000017196
ENSSSCG00000022312
ENSSSCG00000040732
ENSSSCG00000004012
ENSSSCG00000017061
ENSSSCG00000017963
ENSSSCG00000015301
ENSSSCG00000016915
ENSSSCG00000024692
ENSSSCG00000006754
ENSSSCG00000018026
ENSSSCG00000018026
ENSSSCG00000009540
ENSSSCG00000001703
ENSSSCG00000000985
ENSSSCG00000016042
ENSSSCG00000016485
ENSSSCG00000016885
ENSSSCG00000017057
ENSSSCG00000013734
ENSSSCG00000039903
ENSSSCG00000004199
ENSSSCG00000007722
ENSSSCG00000002355
ENSSSCG00000021363
ENSSSCG00000015052
ENSSSCG00000001025
ENSSSCG00000001708
ENSSSCG00000002356
ENSSSCG00000004757
ENSSSCG00000033192
ENSSSCG00000033192
ENSSSCG00000032810
ENSSSCG00000028518
ENSSSCG00000016091
ENSSSCG00000034331
ENSSSCG00000036197
ENSSSCG00000034403
ENSSSCG00000002865
ENSSSCG00000006685
ENSSSCG00000006904
ENSSSCG00000034778
ENSSSCG00000012878
ENSSSCG00000013270
ENSSSCG00000000991
ENSSSCG00000005068
ENSSSCG00000017900
ENSSSCG00000037801
ENSSSCG00000033901
ENSSSCG00000016044
ENSSSCG00000001075
ENSSSCG00000036412
ENSSSCG00000031596
ENSSSCG00000008549
ENSSSCG00000012760
ENSSSCG00000012736
ENSSSCG00000012740
ENSSSCG00000034848
ENSSSCG00000012733
ENSSSCG00000015106
ENSSSCG00000006466
ENSSSCG00000037156
ENSSSCG00000004857
ENSSSCG00000039521
ENSSSCG00000009244
ENSSSCG00000000157
ENSSSCG00000029113
ENSSSCG00000001739
ENSSSCG00000035949
ENSSSCG00000008040
ENSSSCG00000038631
ENSSSCG00000009711
ENSSSCG00000004813
ENSSSCG00000026386
ENSSSCG00000031738
ENSSSCG00000023976
ENSSSCG00000036377
ENSSSCG00000034891
ENSSSCG00000035195
ENSSSCG00000008412
ENSSSCG00000035489
ENSSSCG00000037112
ENSSSCG00000033610
ENSSSCG00000012194
ENSSSCG00000012717
ENSSSCG00000012760
ENSSSCG00000012736
ENSSSCG00000012740
ENSSSCG00000034848
ENSSSCG00000012733
ENSSSCG00000008473
ENSSSCG00000012194
ENSSSCG00000012717
ENSSSCG00000012760
ENSSSCG00000012736
ENSSSCG00000012740
ENSSSCG00000034848
ENSSSCG00000012733
ENSSSCG00000008473
ENSSSCG00000029744
ENSSSCG00000012194
ENSSSCG00000012717
ENSSSCG00000012760
ENSSSCG00000012736
ENSSSCG00000012740
ENSSSCG00000034848
ENSSSCG00000012733
ENSSSCG00000008473
ENSSSCG00000039473
ENSSSCG00000013730
ENSSSCG00000022361
ENSSSCG00000007439
ENSSSCG00000008372
ENSSSCG00000033453
ENSSSCG00000024373
ENSSSCG00000003715
ENSSSCG00000021176
ENSSSCG00000006772
ENSSSCG00000036966
ENSSSCG00000017862
ENSSSCG00000004410
ENSSSCG00000007092
ENSSSCG00000022692
ENSSSCG00000016859
ENSSSCG00000014877
ENSSSCG00000022052
ENSSSCG00000009242
ENSSSCG00000017562
ENSSSCG00000015880
ENSSSCG00000001033
ENSSSCG00000012789
ENSSSCG00000016758
ENSSSCG00000039743
ENSSSCG00000035702
ENSSSCG00000003728
ENSSSCG00000038594
ENSSSCG00000009180
ENSSSCG00000007163
ENSSSCG00000013615
ENSSSCG00000004730
ENSSSCG00000024872
ENSSSCG00000040054
ENSSSCG00000024140
ENSSSCG00000038075
ENSSSCG00000031850
ENSSSCG00000032368
ENSSSCG00000033910
ENSSSCG00000037708
ENSSSCG00000040502
ENSSSCG00000031529
ENSSSCG00000037797
ENSSSCG00000032868
ENSSSCG00000039623
ENSSSCG00000033254
ENSSSCG00000034800
ENSSSCG00000039164
ENSSSCG00000034142
ENSSSCG00000037603
ENSSSCG00000031149
ENSSSCG00000037624
ENSSSCG00000039065
ENSSSCG00000036535
ENSSSCG00000034088
ENSSSCG00000037818
ENSSSCG00000007849
ENSSSCG00000037797
ENSSSCG00000032868
ENSSSCG00000039623
ENSSSCG00000033254
ENSSSCG00000034800
ENSSSCG00000039164
ENSSSCG00000034142
ENSSSCG00000037603
ENSSSCG00000031149
ENSSSCG00000037624
ENSSSCG00000039065
ENSSSCG00000036535
ENSSSCG00000034088
ENSSSCG00000037818
ENSSSCG00000025593
ENSSSCG00000012133
ENSSSCG00000025593
ENSSSCG00000004997
ENSSSCG00000037797
ENSSSCG00000032868
ENSSSCG00000039623
ENSSSCG00000033254
ENSSSCG00000034800
ENSSSCG00000039164
ENSSSCG00000034142
ENSSSCG00000037603
ENSSSCG00000031149
ENSSSCG00000037624
ENSSSCG00000039065
ENSSSCG00000036535
ENSSSCG00000034088
ENSSSCG00000037818
ENSSSCG00000037797
ENSSSCG00000032868
ENSSSCG00000039623
ENSSSCG00000033254
ENSSSCG00000034800
ENSSSCG00000039164
ENSSSCG00000034142
ENSSSCG00000037603
ENSSSCG00000031149
ENSSSCG00000037624
ENSSSCG00000039065
ENSSSCG00000036535
ENSSSCG00000034088
ENSSSCG00000037818
ENSSSCG00000037797
ENSSSCG00000032868
ENSSSCG00000039623
ENSSSCG00000033254
ENSSSCG00000034800
ENSSSCG00000039164
ENSSSCG00000034142
ENSSSCG00000037603
ENSSSCG00000031149
ENSSSCG00000037624
ENSSSCG00000039065
ENSSSCG00000036535
ENSSSCG00000034088
ENSSSCG00000037818
ENSSSCG00000037797
ENSSSCG00000032868
ENSSSCG00000039623
ENSSSCG00000033254
ENSSSCG00000034800
ENSSSCG00000039164
ENSSSCG00000034142
ENSSSCG00000037603
ENSSSCG00000031149
ENSSSCG00000037624
ENSSSCG00000039065
ENSSSCG00000036535
ENSSSCG00000034088
ENSSSCG00000037818
ENSSSCG00000037797
ENSSSCG00000032868
ENSSSCG00000039623
ENSSSCG00000033254
ENSSSCG00000034800
ENSSSCG00000039164
ENSSSCG00000034142
ENSSSCG00000037603
ENSSSCG00000031149
ENSSSCG00000037624
ENSSSCG00000039065
ENSSSCG00000036535
ENSSSCG00000034088
ENSSSCG00000037818
ENSSSCG00000022813
ENSSSCG00000037797
ENSSSCG00000032868
ENSSSCG00000039623
ENSSSCG00000033254
ENSSSCG00000034800
ENSSSCG00000039164
ENSSSCG00000034142
ENSSSCG00000037603
ENSSSCG00000031149
ENSSSCG00000037624
ENSSSCG00000039065
ENSSSCG00000036535
ENSSSCG00000034088
ENSSSCG00000037818
ENSSSCG00000037797
ENSSSCG00000032868
ENSSSCG00000039623
ENSSSCG00000033254
ENSSSCG00000034800
ENSSSCG00000039164
ENSSSCG00000034142
ENSSSCG00000037603
ENSSSCG00000031149
ENSSSCG00000037624
ENSSSCG00000039065
ENSSSCG00000036535
ENSSSCG00000034088
ENSSSCG00000037818
ENSSSCG00000037797
ENSSSCG00000032868
ENSSSCG00000039623
ENSSSCG00000033254
ENSSSCG00000034800
ENSSSCG00000039164
ENSSSCG00000034142
ENSSSCG00000037603
ENSSSCG00000031149
ENSSSCG00000037624
ENSSSCG00000039065
ENSSSCG00000036535
ENSSSCG00000034088
ENSSSCG00000037818
ENSSSCG00000037797
ENSSSCG00000032868
ENSSSCG00000039623
ENSSSCG00000033254
ENSSSCG00000034800
ENSSSCG00000039164
ENSSSCG00000034142
ENSSSCG00000037603
ENSSSCG00000031149
ENSSSCG00000037624
ENSSSCG00000039065
ENSSSCG00000036535
ENSSSCG00000034088
ENSSSCG00000037818
ENSSSCG00000012194
ENSSSCG00000012717
ENSSSCG00000012760
ENSSSCG00000012736
ENSSSCG00000012740
ENSSSCG00000034848
ENSSSCG00000012733
ENSSSCG00000008473
ENSSSCG00000037797
ENSSSCG00000032868
ENSSSCG00000039623
ENSSSCG00000033254
ENSSSCG00000034800
ENSSSCG00000039164
ENSSSCG00000034142
ENSSSCG00000037603
ENSSSCG00000031149
ENSSSCG00000037624
ENSSSCG00000039065
ENSSSCG00000036535
ENSSSCG00000034088
ENSSSCG00000037818
ENSSSCG00000037797
ENSSSCG00000032868
ENSSSCG00000039623
ENSSSCG00000033254
ENSSSCG00000034800
ENSSSCG00000039164
ENSSSCG00000034142
ENSSSCG00000037603
ENSSSCG00000031149
ENSSSCG00000037624
ENSSSCG00000039065
ENSSSCG00000036535
ENSSSCG00000034088
ENSSSCG00000037818
ENSSSCG00000008101
ENSSSCG00000039473
ENSSSCG00000004479
ENSSSCG00000038743
ENSSSCG00000036658
ENSSSCG00000016725
ENSSSCG00000013148
ENSSSCG00000009362
ENSSSCG00000000050
ENSSSCG00000014924
ENSSSCG00000015100
ENSSSCG00000003284
ENSSSCG00000029837
ENSSSCG00000007407
ENSSSCG00000016724
ENSSSCG00000029059
ENSSSCG00000009237
ENSSSCG00000032229
ENSSSCG00000017524
ENSSSCG00000021640
ENSSSCG00000025210
ENSSSCG00000028139
ENSSSCG00000026264
ENSSSCG00000026960
ENSSSCG00000004092
ENSSSCG00000039085
ENSSSCG00000007108
ENSSSCG00000033760
ENSSSCG00000008522
ENSSSCG00000040410
ENSSSCG00000001485
ENSSSCG00000026960
ENSSSCG00000021954
ENSSSCG00000025335
ENSSSCG00000034668
ENSSSCG00000036598
ENSSSCG00000039173
ENSSSCG00000025188
ENSSSCG00000023747
ENSSSCG00000009050
ENSSSCG00000008521
ENSSSCG00000007757
ENSSSCG00000012870
ENSSSCG00000013263
ENSSSCG00000016888
ENSSSCG00000001838
ENSSSCG00000031525
ENSSSCG00000017342
ENSSSCG00000014048
ENSSSCG00000004898
ENSSSCG00000000648
ENSSSCG00000038056
ENSSSCG00000007576
ENSSSCG00000034129
ENSSSCG00000025479
ENSSSCG00000004639
ENSSSCG00000004078
ENSSSCG00000002009
ENSSSCG00000013895
ENSSSCG00000039316
ENSSSCG00000035893
ENSSSCG00000038287
ENSSSCG00000008135
ENSSSCG00000026365
ENSSSCG00000002629
ENSSSCG00000033753
ENSSSCG00000016794
ENSSSCG00000023904
ENSSSCG00000032280
ENSSSCG00000022557
ENSSSCG00000001469
ENSSSCG00000027409
ENSSSCG00000001469
ENSSSCG00000004451
ENSSSCG00000034668
ENSSSCG00000036598
ENSSSCG00000039173
ENSSSCG00000036362
ENSSSCG00000004076
ENSSSCG00000038148
ENSSSCG00000004746
ENSSSCG00000017143
ENSSSCG00000002753
ENSSSCG00000003286
ENSSSCG00000003277
ENSSSCG00000007980
ENSSSCG00000008631
ENSSSCG00000013507
ENSSSCG00000016900
ENSSSCG00000034816
ENSSSCG00000039798
ENSSSCG00000017864
ENSSSCG00000017864
ENSSSCG00000031746
ENSSSCG00000009994
ENSSSCG00000007277
ENSSSCG00000013571
ENSSSCG00000002906
ENSSSCG00000037168
ENSSSCG00000002834
ENSSSCG00000002907
ENSSSCG00000008668
ENSSSCG00000036549
ENSSSCG00000031118
ENSSSCG00000000020
ENSSSCG00000001755
ENSSSCG00000021973
ENSSSCG00000016426
ENSSSCG00000028015
ENSSSCG00000023105
ENSSSCG00000017330
ENSSSCG00000013896
ENSSSCG00000022370
ENSSSCG00000009045
ENSSSCG00000015563
ENSSSCG00000004745
ENSSSCG00000020870
ENSSSCG00000036980
ENSSSCG00000016053
ENSSSCG00000004615
ENSSSCG00000026559
ENSSSCG00000003228
ENSSSCG00000026217
ENSSSCG00000000639
ENSSSCG00000015670
ENSSSCG00000012890
ENSSSCG00000005710
ENSSSCG00000008972
ENSSSCG00000024149
ENSSSCG00000026217
ENSSSCG00000000639
ENSSSCG00000032730
ENSSSCG00000012732
ENSSSCG00000003146
ENSSSCG00000001052
ENSSSCG00000014123
ENSSSCG00000008665
ENSSSCG00000012074
ENSSSCG00000016464
ENSSSCG00000035146
ENSSSCG00000028512
ENSSSCG00000003950
ENSSSCG00000017465
ENSSSCG00000011070
ENSSSCG00000032601
ENSSSCG00000032473
ENSSSCG00000005282
ENSSSCG00000038483
ENSSSCG00000008493
ENSSSCG00000012680
ENSSSCG00000038378
ENSSSCG00000012352
ENSSSCG00000012053
ENSSSCG00000035151
ENSSSCG00000035929
ENSSSCG00000035393
ENSSSCG00000005211
ENSSSCG00000022478
ENSSSCG00000032561
ENSSSCG00000004074
ENSSSCG00000026137
ENSSSCG00000021026
ENSSSCG00000004635
ENSSSCG00000003438
ENSSSCG00000031459
ENSSSCG00000007260
ENSSSCG00000003670
ENSSSCG00000021811
ENSSSCG00000027237
ENSSSCG00000013758
ENSSSCG00000012055
ENSSSCG00000027286
ENSSSCG00000022034
ENSSSCG00000008310
ENSSSCG00000016141
ENSSSCG00000014854
ENSSSCG00000013552
ENSSSCG00000004849
ENSSSCG00000032846
ENSSSCG00000033998
ENSSSCG00000010955
ENSSSCG00000034967
ENSSSCG00000038551
ENSSSCG00000035686
ENSSSCG00000004782
ENSSSCG00000023437
ENSSSCG00000005771
ENSSSCG00000007952
ENSSSCG00000016542
ENSSSCG00000006202
ENSSSCG00000023331
ENSSSCG00000016886
ENSSSCG00000007261
ENSSSCG00000007965
ENSSSCG00000024881
ENSSSCG00000017328
ENSSSCG00000024966
ENSSSCG00000030125
ENSSSCG00000007349
ENSSSCG00000020735
ENSSSCG00000025737
ENSSSCG00000023643
ENSSSCG00000040542
ENSSSCG00000014038
ENSSSCG00000006862
ENSSSCG00000012194
ENSSSCG00000012717
ENSSSCG00000012760
ENSSSCG00000012736
ENSSSCG00000012740
ENSSSCG00000034848
ENSSSCG00000012733
ENSSSCG00000008473
ENSSSCG00000031207
ENSSSCG00000033228
ENSSSCG00000003442
ENSSSCG00000005217
ENSSSCG00000005131
ENSSSCG00000028504
ENSSSCG00000006239
ENSSSCG00000007264
ENSSSCG00000017325
ENSSSCG00000010863
ENSSSCG00000000601
ENSSSCG00000024377
ENSSSCG00000028359
ENSSSCG00000001592
ENSSSCG00000004673
ENSSSCG00000025711
ENSSSCG00000001881
ENSSSCG00000012297
ENSSSCG00000018026
ENSSSCG00000011158
ENSSSCG00000003129
ENSSSCG00000015030
ENSSSCG00000031129
ENSSSCG00000004222
ENSSSCG00000012739
ENSSSCG00000009411
ENSSSCG00000023078
ENSSSCG00000000159
ENSSSCG00000027300
ENSSSCG00000003854
ENSSSCG00000000720
ENSSSCG00000037300
ENSSSCG00000007964
ENSSSCG00000030227
ENSSSCG00000004672
ENSSSCG00000000638
ENSSSCG00000026217
ENSSSCG00000033403
ENSSSCG00000036743
ENSSSCG00000000639
ENSSSCG00000036885
ENSSSCG00000009410
ENSSSCG00000036963
ENSSSCG00000000638
ENSSSCG00000026217
ENSSSCG00000033403
ENSSSCG00000036743
ENSSSCG00000000639
ENSSSCG00000000638
ENSSSCG00000026217
ENSSSCG00000033403
ENSSSCG00000036743
ENSSSCG00000000639
ENSSSCG00000000638
ENSSSCG00000026217
ENSSSCG00000033403
ENSSSCG00000036743
ENSSSCG00000000639
ENSSSCG00000000014
ENSSSCG00000012194
ENSSSCG00000012717
ENSSSCG00000012760
ENSSSCG00000012736
ENSSSCG00000012740
ENSSSCG00000034848
ENSSSCG00000012733
ENSSSCG00000008473
ENSSSCG00000006957
ENSSSCG00000013767
ENSSSCG00000004191
ENSSSCG00000039216
ENSSSCG00000003071
ENSSSCG00000034668
ENSSSCG00000036598
ENSSSCG00000039173
ENSSSCG00000012194
ENSSSCG00000012717
ENSSSCG00000012760
ENSSSCG00000012736
ENSSSCG00000012740
ENSSSCG00000034848
ENSSSCG00000012733
ENSSSCG00000008473
ENSSSCG00000007155
ENSSSCG00000031418
ENSSSCG00000016990
ENSSSCG00000040861
ENSSSCG00000029790
ENSSSCG00000012194
ENSSSCG00000012717
ENSSSCG00000012760
ENSSSCG00000012736
ENSSSCG00000012740
ENSSSCG00000034848
ENSSSCG00000012733
ENSSSCG00000008473
ENSSSCG00000014391
ENSSSCG00000024718
ENSSSCG00000007704
ENSSSCG00000037590
ENSSSCG00000004186
ENSSSCG00000017987
ENSSSCG00000038144
ENSSSCG00000012194
ENSSSCG00000012717
ENSSSCG00000012760
ENSSSCG00000012736
ENSSSCG00000012740
ENSSSCG00000034848
ENSSSCG00000012733
ENSSSCG00000008473
ENSSSCG00000013417
ENSSSCG00000023907
ENSSSCG00000011666
ENSSSCG00000038280
ENSSSCG00000010739
ENSSSCG00000031235
ENSSSCG00000011296
ENSSSCG00000013909
ENSSSCG00000015569
ENSSSCG00000032730
ENSSSCG00000012732
ENSSSCG00000004067
ENSSSCG00000014315
ENSSSCG00000004065
ENSSSCG00000038027
ENSSSCG00000012100
ENSSSCG00000008404
ENSSSCG00000008637
ENSSSCG00000014207
ENSSSCG00000033822
ENSSSCG00000006199
ENSSSCG00000039703
ENSSSCG00000010948
ENSSSCG00000016107
ENSSSCG00000033842
ENSSSCG00000017290
ENSSSCG00000003980
ENSSSCG00000021534
ENSSSCG00000010427
ENSSSCG00000032228
ENSSSCG00000015281
ENSSSCG00000004779
ENSSSCG00000010994
ENSSSCG00000029285
ENSSSCG00000040355
ENSSSCG00000014095
ENSSSCG00000022177
ENSSSCG00000000582
ENSSSCG00000017471
ENSSSCG00000017796
ENSSSCG00000021991
ENSSSCG00000013576
ENSSSCG00000005122
ENSSSCG00000009936
ENSSSCG00000035851
ENSSSCG00000011540
ENSSSCG00000027183
ENSSSCG00000014173
ENSSSCG00000028109
ENSSSCG00000015951
ENSSSCG00000030030
ENSSSCG00000016983
ENSSSCG00000006968
ENSSSCG00000022638
ENSSSCG00000022009
ENSSSCG00000006954
ENSSSCG00000005284
ENSSSCG00000011347
ENSSSCG00000002736
ENSSSCG00000011022
ENSSSCG00000012531
ENSSSCG00000012524
ENSSSCG00000028062
ENSSSCG00000006458
ENSSSCG00000007592
ENSSSCG00000017304
ENSSSCG00000001982
ENSSSCG00000028443
ENSSSCG00000032381
ENSSSCG00000038158
ENSSSCG00000021724
ENSSSCG00000005367
ENSSSCG00000009319
ENSSSCG00000006553
ENSSSCG00000014282
ENSSSCG00000017470
ENSSSCG00000000486
ENSSSCG00000010743
ENSSSCG00000001062
ENSSSCG00000005610
ENSSSCG00000004472
ENSSSCG00000006735
ENSSSCG00000000975
ENSSSCG00000001041
ENSSSCG00000008890
ENSSSCG00000032941
ENSSSCG00000017991
ENSSSCG00000009408
ENSSSCG00000001905
ENSSSCG00000010566
ENSSSCG00000011876
ENSSSCG00000040066
ENSSSCG00000013553
ENSSSCG00000031547
ENSSSCG00000000974
ENSSSCG00000005597
ENSSSCG00000010568
ENSSSCG00000039841
ENSSSCG00000003233
ENSSSCG00000010003
ENSSSCG00000038062
ENSSSCG00000015577
ENSSSCG00000010990
ENSSSCG00000012038
ENSSSCG00000009561
ENSSSCG00000024977
ENSSSCG00000005671
ENSSSCG00000026326
ENSSSCG00000007950
ENSSSCG00000000402
ENSSSCG00000010755
ENSSSCG00000015578
ENSSSCG00000005599
ENSSSCG00000016932
ENSSSCG00000022282
ENSSSCG00000020705
ENSSSCG00000015818
ENSSSCG00000011683
ENSSSCG00000036244
ENSSSCG00000010756
ENSSSCG00000003239
ENSSSCG00000017776
ENSSSCG00000020736
ENSSSCG00000037541
ENSSSCG00000017235
ENSSSCG00000013648
ENSSSCG00000004719
ENSSSCG00000002669
ENSSSCG00000006917
ENSSSCG00000016218
ENSSSCG00000006196
ENSSSCG00000008504
ENSSSCG00000027659
ENSSSCG00000039707
ENSSSCG00000011978
ENSSSCG00000027952
ENSSSCG00000008635
ENSSSCG00000012950
ENSSSCG00000032705
ENSSSCG00000004662
ENSSSCG00000016778
ENSSSCG00000039875
ENSSSCG00000006664
ENSSSCG00000002260
ENSSSCG00000002259
ENSSSCG00000003740
ENSSSCG00000034379
ENSSSCG00000003592
ENSSSCG00000011686
ENSSSCG00000016520
ENSSSCG00000033509
ENSSSCG00000005614
ENSSSCG00000011689
ENSSSCG00000012531
ENSSSCG00000012524
ENSSSCG00000028062
ENSSSCG00000038306
ENSSSCG00000013992
ENSSSCG00000006766
ENSSSCG00000023994
ENSSSCG00000002916
ENSSSCG00000032848
ENSSSCG00000036930
ENSSSCG00000034019
ENSSSCG00000038573
ENSSSCG00000011440
ENSSSCG00000016618
ENSSSCG00000029456
ENSSSCG00000030485
ENSSSCG00000010761
ENSSSCG00000010581
ENSSSCG00000012528
ENSSSCG00000040728
ENSSSCG00000006455
ENSSSCG00000016173
ENSSSCG00000023681
ENSSSCG00000035612
ENSSSCG00000008217
ENSSSCG00000009824
ENSSSCG00000027415
ENSSSCG00000014897
ENSSSCG00000036317
ENSSSCG00000027070
ENSSSCG00000005423
ENSSSCG00000014957
ENSSSCG00000016975
ENSSSCG00000026346
ENSSSCG00000011929
ENSSSCG00000014958
ENSSSCG00000007772
ENSSSCG00000000092
ENSSSCG00000007067
ENSSSCG00000003541
ENSSSCG00000013788
ENSSSCG00000032263
ENSSSCG00000021675
ENSSSCG00000013785
ENSSSCG00000036342
ENSSSCG00000025284
ENSSSCG00000005473
ENSSSCG00000007947
ENSSSCG00000011359
ENSSSCG00000014798
ENSSSCG00000012531
ENSSSCG00000012524
ENSSSCG00000028062
ENSSSCG00000036819
ENSSSCG00000027206
ENSSSCG00000033791
ENSSSCG00000001085
ENSSSCG00000035696
ENSSSCG00000037875
ENSSSCG00000035956
ENSSSCG00000013297
ENSSSCG00000035600
ENSSSCG00000003928
ENSSSCG00000038949
ENSSSCG00000003975
ENSSSCG00000004457
ENSSSCG00000028180
ENSSSCG00000003243
ENSSSCG00000001770
ENSSSCG00000039007
ENSSSCG00000009336
ENSSSCG00000032299
ENSSSCG00000038188
ENSSSCG00000013382
ENSSSCG00000032299
ENSSSCG00000038188
ENSSSCG00000012535
ENSSSCG00000004551
ENSSSCG00000025133
ENSSSCG00000004132
ENSSSCG00000038374
ENSSSCG00000023873
ENSSSCG00000027738
ENSSSCG00000014899
ENSSSCG00000007452
ENSSSCG00000029756
ENSSSCG00000034844
ENSSSCG00000005426
ENSSSCG00000034844
ENSSSCG00000000156
ENSSSCG00000010592
ENSSSCG00000031450
ENSSSCG00000007682
ENSSSCG00000017894
ENSSSCG00000008297
ENSSSCG00000004716
ENSSSCG00000004039
ENSSSCG00000006053
ENSSSCG00000028465
ENSSSCG00000010156
ENSSSCG00000030487
ENSSSCG00000002276
ENSSSCG00000037777
ENSSSCG00000008768
ENSSSCG00000000234
ENSSSCG00000009893
ENSSSCG00000003971
ENSSSCG00000015598
ENSSSCG00000022672
ENSSSCG00000006450
ENSSSCG00000040636
ENSSSCG00000037125
ENSSSCG00000013644
ENSSSCG00000011532
ENSSSCG00000011068
ENSSSCG00000021473
ENSSSCG00000031677
ENSSSCG00000014140
ENSSSCG00000012459
ENSSSCG00000033917
ENSSSCG00000035687
ENSSSCG00000015896
ENSSSCG00000038452
ENSSSCG00000000504
ENSSSCG00000016315
ENSSSCG00000016330
ENSSSCG00000016613
ENSSSCG00000025826
ENSSSCG00000033505
ENSSSCG00000024663
ENSSSCG00000002496
ENSSSCG00000029296
ENSSSCG00000000240
ENSSSCG00000031865
ENSSSCG00000038397
ENSSSCG00000024663
ENSSSCG00000004330
ENSSSCG00000014972
ENSSSCG00000008936
ENSSSCG00000017352
ENSSSCG00000039280
ENSSSCG00000002218
ENSSSCG00000005969
ENSSSCG00000037835
ENSSSCG00000009950
ENSSSCG00000008770
ENSSSCG00000036665
ENSSSCG00000037247
ENSSSCG00000017590
ENSSSCG00000039886
ENSSSCG00000039042
ENSSSCG00000031226
ENSSSCG00000039731
ENSSSCG00000033897
ENSSSCG00000013151
ENSSSCG00000034466
ENSSSCG00000009681
ENSSSCG00000007313
ENSSSCG00000025406
ENSSSCG00000025187
ENSSSCG00000013579
ENSSSCG00000024480
ENSSSCG00000025681
ENSSSCG00000017608
ENSSSCG00000003105
ENSSSCG00000025876
ENSSSCG00000021053
ENSSSCG00000008937
ENSSSCG00000013347
ENSSSCG00000036812
ENSSSCG00000005036
ENSSSCG00000034385
ENSSSCG00000024802
ENSSSCG00000011748
ENSSSCG00000034633
ENSSSCG00000026752
ENSSSCG00000011553
ENSSSCG00000002652
ENSSSCG00000034499
ENSSSCG00000008938
ENSSSCG00000039178
ENSSSCG00000001393
ENSSSCG00000024722
ENSSSCG00000025729
ENSSSCG00000012463
ENSSSCG00000008482
ENSSSCG00000000795
ENSSSCG00000011553
ENSSSCG00000008159
ENSSSCG00000005452
ENSSSCG00000012996
ENSSSCG00000027722
ENSSSCG00000011316
ENSSSCG00000005338
ENSSSCG00000033136
ENSSSCG00000031539
ENSSSCG00000038196
ENSSSCG00000037418
ENSSSCG00000034569
ENSSSCG00000006835
ENSSSCG00000029518
ENSSSCG00000015917
ENSSSCG00000010199
ENSSSCG00000025344
ENSSSCG00000039847
ENSSSCG00000015383
ENSSSCG00000015301
ENSSSCG00000009856
ENSSSCG00000004869
ENSSSCG00000007656
ENSSSCG00000000970
ENSSSCG00000021803
ENSSSCG00000011812
ENSSSCG00000000418
ENSSSCG00000010246
ENSSSCG00000000413
ENSSSCG00000004452
ENSSSCG00000006138
ENSSSCG00000023254
ENSSSCG00000011912
ENSSSCG00000016317
ENSSSCG00000009753
ENSSSCG00000001688
ENSSSCG00000007943
ENSSSCG00000013834
ENSSSCG00000002467
ENSSSCG00000010109
ENSSSCG00000035882
ENSSSCG00000032134
ENSSSCG00000012018
ENSSSCG00000036449
ENSSSCG00000035741
ENSSSCG00000006136
ENSSSCG00000016832
ENSSSCG00000015810
ENSSSCG00000013829
ENSSSCG00000005701
ENSSSCG00000022986
ENSSSCG00000028192
ENSSSCG00000021397
ENSSSCG00000011750
ENSSSCG00000008479
ENSSSCG00000014217
ENSSSCG00000040095
ENSSSCG00000005702
ENSSSCG00000009257
ENSSSCG00000034905
ENSSSCG00000010348
ENSSSCG00000009569
ENSSSCG00000034360
ENSSSCG00000023788
ENSSSCG00000002573
ENSSSCG00000001095
ENSSSCG00000010659
ENSSSCG00000014073
ENSSSCG00000036969
ENSSSCG00000040904
ENSSSCG00000024408
ENSSSCG00000012191
ENSSSCG00000024344
ENSSSCG00000011755
ENSSSCG00000006143
ENSSSCG00000000469
ENSSSCG00000035746
ENSSSCG00000010532
ENSSSCG00000010351
ENSSSCG00000003286
ENSSSCG00000003277
ENSSSCG00000006100
ENSSSCG00000000516
ENSSSCG00000008421
ENSSSCG00000008421
ENSSSCG00000023374
ENSSSCG00000039178
ENSSSCG00000001393
ENSSSCG00000009568
ENSSSCG00000040586
ENSSSCG00000037272
ENSSSCG00000009464
ENSSSCG00000006288
ENSSSCG00000011906
ENSSSCG00000003584
ENSSSCG00000003627
ENSSSCG00000013591
ENSSSCG00000006878
ENSSSCG00000028691
ENSSSCG00000038025
ENSSSCG00000015583
ENSSSCG00000003172
ENSSSCG00000001789
ENSSSCG00000010779
ENSSSCG00000021439
ENSSSCG00000017717
ENSSSCG00000000519
ENSSSCG00000036589
ENSSSCG00000003259
ENSSSCG00000006013
ENSSSCG00000025108
ENSSSCG00000014978
ENSSSCG00000000856
ENSSSCG00000010252
ENSSSCG00000000475
ENSSSCG00000006713
ENSSSCG00000039946
ENSSSCG00000006876
ENSSSCG00000006687
ENSSSCG00000012197
ENSSSCG00000028214
ENSSSCG00000012194
ENSSSCG00000012717
ENSSSCG00000012760
ENSSSCG00000012736
ENSSSCG00000012740
ENSSSCG00000034848
ENSSSCG00000012733
ENSSSCG00000008473
ENSSSCG00000012194
ENSSSCG00000012717
ENSSSCG00000012760
ENSSSCG00000012736
ENSSSCG00000012740
ENSSSCG00000034848
ENSSSCG00000012733
ENSSSCG00000008473
ENSSSCG00000012199
ENSSSCG00000010626
ENSSSCG00000015808
ENSSSCG00000036722
ENSSSCG00000001641
ENSSSCG00000010483
ENSSSCG00000017747
ENSSSCG00000001422
ENSSSCG00000029433
ENSSSCG00000038672
ENSSSCG00000040234
ENSSSCG00000040527
ENSSSCG00000039047
ENSSSCG00000037850
ENSSSCG00000007743
ENSSSCG00000034642
ENSSSCG00000008785
ENSSSCG00000012562
ENSSSCG00000012619
ENSSSCG00000005654
ENSSSCG00000002781
ENSSSCG00000028377
ENSSSCG00000014169
ENSSSCG00000007659
ENSSSCG00000007486
ENSSSCG00000010543
ENSSSCG00000003114
ENSSSCG00000038857
ENSSSCG00000024096
ENSSSCG00000016379
ENSSSCG00000008787
ENSSSCG00000011895
ENSSSCG00000011463
ENSSSCG00000036237
ENSSSCG00000027792
ENSSSCG00000010811
ENSSSCG00000022655
ENSSSCG00000011772
ENSSSCG00000027225
ENSSSCG00000035309
ENSSSCG00000003167
ENSSSCG00000011826
ENSSSCG00000035320
ENSSSCG00000000811
ENSSSCG00000010632
ENSSSCG00000003484
ENSSSCG00000026781
ENSSSCG00000032968
ENSSSCG00000010692
ENSSSCG00000005954
ENSSSCG00000005954
ENSSSCG00000002487
ENSSSCG00000002483
ENSSSCG00000031595
ENSSSCG00000030371
ENSSSCG00000002486
ENSSSCG00000002481
ENSSSCG00000005953
ENSSSCG00000015396
ENSSSCG00000002749
ENSSSCG00000011631
ENSSSCG00000035495
ENSSSCG00000002749
ENSSSCG00000006605
ENSSSCG00000014984
ENSSSCG00000020990
ENSSSCG00000037649
ENSSSCG00000025752
ENSSSCG00000030337
ENSSSCG00000005950
ENSSSCG00000011400
ENSSSCG00000017022
ENSSSCG00000005992
ENSSSCG00000005472
ENSSSCG00000029901
ENSSSCG00000009270
ENSSSCG00000036613
ENSSSCG00000039973
ENSSSCG00000003264
ENSSSCG00000015933
ENSSSCG00000010176
ENSSSCG00000040194
ENSSSCG00000016579
ENSSSCG00000034398
ENSSSCG00000024102
ENSSSCG00000007860
ENSSSCG00000033095
ENSSSCG00000034943
ENSSSCG00000040403
ENSSSCG00000036854
ENSSSCG00000010096
ENSSSCG00000027144
ENSSSCG00000022005
ENSSSCG00000011641
ENSSSCG00000011269
ENSSSCG00000011254
ENSSSCG00000038864
ENSSSCG00000030204
ENSSSCG00000015607
ENSSSCG00000015935
ENSSSCG00000015937
ENSSSCG00000010700
ENSSSCG00000036584
ENSSSCG00000039244
ENSSSCG00000037446
ENSSSCG00000011645
ENSSSCG00000036326
ENSSSCG00000009670
ENSSSCG00000015825
ENSSSCG00000006280
ENSSSCG00000000442
ENSSSCG00000025067
ENSSSCG00000035104
ENSSSCG00000026185
ENSSSCG00000026001
ENSSSCG00000011127
ENSSSCG00000002809
ENSSSCG00000002807
ENSSSCG00000025067
ENSSSCG00000008066
ENSSSCG00000015823
ENSSSCG00000016301
ENSSSCG00000010273
ENSSSCG00000013876
ENSSSCG00000038325
ENSSSCG00000036057
ENSSSCG00000012474
ENSSSCG00000009809
ENSSSCG00000010824
ENSSSCG00000040641
ENSSSCG00000009802
ENSSSCG00000035046
ENSSSCG00000013874
ENSSSCG00000003628
ENSSSCG00000010826
ENSSSCG00000010278
ENSSSCG00000005914
ENSSSCG00000023338
ENSSSCG00000015602
ENSSSCG00000017795
ENSSSCG00000000433
ENSSSCG00000006336
ENSSSCG00000009777
ENSSSCG00000005917
ENSSSCG00000006110
ENSSSCG00000010505
ENSSSCG00000009771
ENSSSCG00000035875
ENSSSCG00000015799
ENSSSCG00000000891
ENSSSCG00000011794
ENSSSCG00000038732
ENSSSCG00000037767
ENSSSCG00000034802
ENSSSCG00000000455
